# Supplementary material for: Transcriptional profile analysis of E3 ligase and hormone-related genes expressed during wheat grain development
Source: BMC Plant Biol. 2012 Mar 14;12:35. doi: 10.1186/1471-2229-12-35 (PMC3405487; doi:10.1186/1471-2229-12-35)
Supplement: Additional file 1 — Normalized data from wheat grain development microarray expression analysis. Data are presented as median values. [file 1471-2229-12-35-S1.XLS]

## Sheet: Median data of wheat microarray
Normalized data from wheat grain development microarray expression analysis.
ID	Grain developmental stages (°Cdays)
	40	80	120	160	180	220	240	260	300	400	500
Ta.10	9.3074	9.298	8.9233	9.4039	9.52755	9.5763	9.9791	10.7442	11.0801	11.967	11.7322
Ta.10012	9.05195	9.9152	11.6732	11.4152	11.8529	11.6012	11.0619	10.7978	10.7363	9.9612	9.14335
Ta.10018	9.88475	9.92705	11.2383	11.5175	11.7124	12.1502	12.4971	12.6463	12.6936	11.7882	10.9695
Ta.10019	10.4561	11.0957	12.1233	12.1371	12.4123	12.2471	12.2868	12.211	12.4921	12.0747	12.2584
Ta.1002	10.9461	11.0207	10.7585	10.8262	10.3815	10.6192	10.0957	10.2319	9.7112	10.062	10.4698
Ta.10024	11.4702	11.6429	11.4934	11.8633	11.492	11.4242	11.3454	10.9203	10.9133	10.4232	10.4839
Ta.10029	9.67385	11.3321	12.6454	12.6195	12.6975	11.897	10.9956	10.1253	10.2808	9.45365	9.18325
Ta.10035	9.09005	9.4947	11.3229	11.6404	11.5556	11.7241	11.9744	11.9415	11.7711	11.2167	10.9185
Ta.10036	9.65005	9.50315	9.67735	9.97545	10.307	10.0876	10.3364	10.0847	10.3397	9.8713	10.034
Ta.10042	13.5697	14.3487	14.169	13.9265	13.9331	13.0323	11.0579	10.4002	9.4972	9.5483	9.4048
Ta.10053	9.6153	9.28495	9.8105	10.0669	10.1213	10.1173	10.0005	10.0598	9.7857	9.4167	9.41605
Ta.10054	9.6266	9.4998	10.3776	10.7653	10.89	10.8431	11.1434	10.9723	10.9916	10.8685	11.1012
Ta.10061	10.0542	10.4514	11.6833	12.034	12.5544	12.3338	11.7476	11.5526	11.2578	10.8449	10.9723
Ta.10065	13.839	13.614	12.2258	11.8753	11.8018	11.7173	11.0381	11.0684	11.0451	11.7336	11.634
Ta.10067	10.9924	10.92	11.2726	12.2995	12.398	12.2988	12.2035	12.0831	11.7872	10.8361	10.7422
Ta.10073	12.943	12.6524	12.3146	12.377	12.3736	12.5888	12.2217	12.342	12.3119	11.9069	11.939
Ta.10074	9.9125	9.62385	10.0725	10.3568	10.8887	11.1506	11.1428	11.0147	10.9815	10.9264	11.0625
Ta.10083	9.50265	10.037	11.7207	12.2874	12.0904	12.2623	12.7508	12.7445	12.4447	12.4747	11.9874
Ta.10088	14.2223	14.0109	12.9718	12.8461	12.7548	12.713	12.6435	12.2362	12.1219	11.9805	11.7127
Ta.10092	9.1723	9.4354	10.1002	10.4548	9.81245	10.1139	9.80275	9.59485	9.5666	9.3914	9.4983
Ta.10097	10.8354	10.6045	9.7991	9.6129	9.70065	9.82185	9.2937	9.53785	9.6678	9.6134	9.75405
Ta.10098	10.1933	10.7464	12.1822	12.7212	12.9706	13.1803	13.2873	13.1939	13.5592	13.2062	13.3904
Ta.10101	12.6989	12.477	12.6931	12.8339	13.0481	13.294	12.9412	12.7549	13.0067	12.5344	12.6314
Ta.10103	9.06805	9.55975	10.3109	10.2888	10.1732	10.7029	10.5692	10.3252	10.3766	9.73545	9.71525
Ta.10106	9.60095	10.3895	10.8388	10.5153	9.73585	10.6211	10.763	11.2137	11.5724	11.6785	11.0151
Ta.10108	12.4556	12.3892	12.1131	12.0656	11.9762	11.9666	11.9163	11.8603	11.8171	11.6195	11.2987
Ta.10109	9.79465	11.4505	13.5097	13.2221	13.3302	12.4958	12.0216	11.6894	11.1757	9.91145	9.6904
Ta.10117	10.5827	10.7504	10.2409	10.5211	9.9765	10.4444	10.5428	10.8254	10.3202	10.1167	9.5617
Ta.10120	11.7897	12.0511	12.0229	11.9352	11.8479	11.8913	12.0084	11.7036	11.8467	11.5179	11.2776
Ta.10125	10.788	11.0288	10.9576	11.1053	11.2848	11.0511	11.3977	11.3619	11.3759	11.5951	11.5429
Ta.10127	10.9039	11.9458	12.9382	13.6322	13.5411	13.2736	12.7248	12.3069	12.3374	11.4594	11.0846
Ta.10129	10.7704	10.8702	11.0418	11.0543	11.1525	11.4372	11.6502	11.7319	11.8078	11.5844	11.1911
Ta.10131	11.9041	11.6089	11.4773	11.2845	11.1116	11.2284	11.2966	11.2044	11.1649	10.9098	10.4031
Ta.10137	9.04475	9.81885	10.3701	10.3207	9.79545	9.73025	9.11825	8.84095	8.7891	8.798	9.0952
Ta.10140	10.2553	9.87705	11.5769	12.2697	12.7325	13.1397	13.1298	13.5701	13.8111	14.0692	13.9613
Ta.10141	11.286	11.5813	11.7043	11.0215	10.8338	10.8953	10.7308	10.6572	10.4115	10.8894	11.0053
Ta.10143	12.526	12.7206	12.5219	12.1875	12.1417	12.3335	11.9339	11.8602	11.9299	12.0405	11.9247
Ta.10144	9.13445	11.0129	12.9758	13.3508	13.3165	13.376	13.1996	13.0389	12.8157	12.7829	12.5734
Ta.10147	9.85025	10.9056	13.9239	13.9167	13.8039	14.1023	14.0363	13.8121	13.9991	13.2203	12.2378
Ta.10148	11.1943	11.3802	11.0813	10.8578	10.6057	10.6396	10.4974	10.5049	10.713	10.7725	11.0431
Ta.10150	9.9223	9.39195	9.39445	9.5136	9.97905	9.9106	10.3776	11.1554	12.0695	13.7315	14.2817
Ta.10153	11.8361	12.1533	12.9101	12.5135	12.6042	12.8816	13.0219	13.3355	13.3434	13.1188	12.4866
Ta.10166	11.0735	11.4671	11.7781	11.5877	11.3075	11.5078	11.3809	11.3166	10.6306	10.3059	10.3061
Ta.10172	9.4702	11.6647	13.9103	13.7054	14.1854	13.9107	13.6102	13.5359	13.0637	10.926	10.5681
Ta.10183	12.9454	12.7237	12.0579	12.1557	12.2437	11.9436	11.652	11.5108	11.7014	11.5463	11.6678
Ta.10186	12.1058	11.9857	11.5443	11.4832	11.7537	11.2439	11.5971	11.6635	11.5566	11.307	10.4693
Ta.10188	9.14065	9.54465	10.7566	11.02	11.0684	11.1788	11.0145	10.5941	10.8058	9.88635	9.2865
Ta.1019	9.5235	9.93385	10.2988	10.1751	9.73905	10.4834	9.90305	9.6388	9.3272	10.0888	9.66995
Ta.10204	13.943	13.4293	12.8716	12.9518	12.859	12.6956	12.3103	12.4019	12.5669	12.6757	12.47
Ta.10213	11.1974	11.5412	11.0889	11.1653	10.7904	10.9387	10.4913	10.4964	10.6127	10.3475	10.3038
Ta.10215	13.4446	13.3153	12.7749	13.1308	12.8962	12.7934	13.4876	13.4623	13.4526	13.5285	13.4713
Ta.10227	14.1912	13.7218	13.8759	13.7877	13.8913	13.8814	13.5786	13.5349	13.559	13.3483	13.2873
Ta.10230	10.1924	10.6054	9.9919	10.2401	9.7863	9.45175	9.68075	9.35565	9.4013	9.8252	9.6747
Ta.10235	11.8671	11.8605	11.4822	11.2206	11.0115	11.4118	11.2089	11.2027	11.087	11.338	11.0084
Ta.10246	11.5435	11.2857	10.5871	10.6146	10.6689	10.6073	10.4604	10.474	10.4429	10.753	11.1322
Ta.10249	12.6804	12.7889	13.4128	13.0924	13.1311	13.251	13.2083	13.3256	13.4996	13.1381	13.4688
Ta.1027	9.56205	9.4367	9.32575	9.2672	9.3911	9.33995	9.38045	9.5084	9.587	9.9151	9.97255
Ta.10273	9.5592	9.30485	9.52565	9.8668	10.1283	9.62925	10.0716	9.73365	10.1451	9.6047	9.6277
Ta.10280	9.5518	10.1714	11.3014	11.3557	11.9479	12.0716	12.3435	12.3538	12.514	12.3089	12.1197
Ta.10281	11.033	10.8313	9.5721	9.4615	8.9737	8.95215	8.8722	8.886	8.7447	8.91175	8.9039
Ta.1030	12.0061	12.0107	11.3238	11.5892	11.328	11.484	11.183	11.2602	11.0954	11.2111	11.3277
Ta.10301	9.3429	9.38135	9.37125	9.44265	9.84845	9.6785	9.56895	9.6297	9.6144	9.25415	9.25905
Ta.10303	13.0457	12.4151	12.0442	11.9143	11.551	11.7729	11.8789	11.8932	12.293	11.9245	11.8925
Ta.10307	14.7068	14.7263	14.2341	14.0932	13.8481	14.2328	13.7874	13.2266	13.3065	12.3356	11.7253
Ta.10308	12.0563	12.0357	11.7247	11.3553	11.2393	11.2298	11.2669	11.1314	11.0637	11.0943	10.9346
Ta.10316	10.551	11.0366	11.2569	11.19	10.9167	11.6651	11.507	11.2914	10.732	10.2586	10.2005
Ta.10323	10.4935	10.425	10.1329	9.86575	10.0016	9.96365	10.0396	10.3266	9.9715	10.5764	10.4611
Ta.10325	11.88	11.5945	10.6023	10.5372	10.2617	10.409	10.0506	9.9997	10.2028	9.97305	9.59955
Ta.10330	12.6124	12.9665	13.6032	13.6931	13.6909	13.5189	13.5308	13.6786	13.6656	13.4724	13.2073
Ta.10331	10.8742	10.3195	9.80255	9.83315	10.0911	10.1669	10.1003	10.06	10.0389	10.2081	10.1672
Ta.10333	9.9725	9.9966	9.7624	9.79665	9.50525	9.3291	9.3456	9.26735	9.4273	9.44085	9.1099
Ta.10335	9.95635	9.97575	9.50695	9.1262	9.6023	9.48905	9.3794	9.3612	9.2717	9.20705	9.59095
Ta.10344	9.6483	9.68915	9.6424	9.75985	9.4506	9.8847	10.1519	10.6256	10.5128	10.463	10.0787
Ta.10346	10.4362	10.7284	10.9504	10.9502	10.7619	11.0417	11.3502	11.0592	11.1803	11.2081	10.9315
Ta.10348	13.8059	13.2398	11.5759	11.5403	11.2934	10.7678	10.2477	10.2603	9.6541	9.5871	9.70195
Ta.10349	9.1788	9.71615	10.2026	9.6293	9.44505	9.9018	9.309	9.29635	9.5106	9.672	9.34415
Ta.10364	10.403	10.5586	9.7667	9.88785	9.97645	9.9961	10.0877	10.2011	10.4926	10.5381	10.5773
Ta.10368	10.893	10.7502	10.0989	9.92435	9.56615	10.1761	9.68215	9.6668	9.4774	9.77915	9.5589
Ta.10372	9.6497	9.4349	9.6963	9.78665	10.026	10.0539	9.6714	9.75715	9.635	9.19885	9.46335
Ta.10379	10.2655	10.0575	9.5707	9.74345	9.17485	9.3718	9.22235	9.4366	9.2252	9.3782	9.3066
Ta.10386	9.83185	9.8891	9.48705	9.50905	9.23	9.1961	9.2161	9.20735	9.0708	9.0072	9.16455
Ta.10389	10.9098	11.059	11.5908	11.8336	11.4208	11.6948	11.9661	12.127	11.767	12.0337	12.2766
Ta.10398	9.94825	9.64145	9.4775	9.63385	9.8403	9.82645	9.9097	10.1859	10.0588	9.8201	9.5974
Ta.10405	11.2147	11.1563	11.1315	11.0897	11.2057	11.5803	11.628	11.5731	11.5876	11.2682	10.7625
Ta.10410	9.89325	10.0527	10.3668	10.7435	10.9765	10.5801	10.7887	10.4772	10.2466	9.98475	10.0121
Ta.10419	11.1544	11.2053	10.5797	10.4688	10.6013	10.5393	10.2891	10.1791	10.062	10.1647	10.4593
Ta.10441	9.52995	9.8153	9.58855	9.1251	9.17715	9.391	9.1307	9.23795	9.2364	9.0682	9.00525
Ta.10450	9.85485	10.0447	9.4869	9.49655	9.24405	9.3409	8.9938	8.9995	8.7106	8.897	8.97315
Ta.10466	10.2514	10.4901	9.9581	9.9518	9.98355	9.9157	10.0689	9.86455	10.1113	10.0867	10.207
Ta.1047	10.4183	10.6909	10.8746	10.755	10.8811	10.7286	9.94655	9.94855	10.1267	10.1488	9.82345
Ta.1048	11.789	11.6932	11.6668	11.6337	11.9458	11.3499	11.2952	11.2267	11.3871	11.2784	11.3187
Ta.10497	11.4206	11.4916	11.7537	11.6173	11.771	12.0581	12.298	12.4178	12.5223	12.6414	12.2689
Ta.1050	10.6315	10.7344	10.696	10.5305	10.4541	10.1441	10.1703	10.185	10.298	10.2534	10.1081
Ta.10500	10.1396	10.2537	10.8728	10.9848	11.1518	11.3975	11.3099	11.0727	11.1073	11.1875	11.1237
Ta.10502	10.7177	10.7902	10.5418	10.5479	10.5387	10.9526	10.5703	10.2862	10.1372	10.1315	10.1374
Ta.10505	12.0262	11.952	12.5391	12.3691	11.9857	12.3106	12.652	12.186	12.5912	12.1187	12.2228
Ta.10516	9.3268	9.1657	9.0854	9.31595	9.88945	9.36665	9.74815	9.5738	9.3856	9.4889	9.42735
Ta.10517	11.7919	11.7621	11.4901	11.3393	11.0689	11.1329	11.0304	10.833	10.8377	10.9513	10.6555
Ta.10525	10.5348	10.764	10.4802	10.3455	10.2535	10.6554	9.9533	10.1304	9.8518	9.88215	9.7397
Ta.10535	11.5346	11.3404	10.9793	10.2764	10.318	10.3014	9.6617	9.46415	9.6382	9.2465	9.15575
Ta.10541	10.234	10.4855	10.4224	10.4439	10.2954	10.4126	10.1642	9.84985	9.5896	9.5891	9.3986
Ta.10544	11.1604	11.1396	10.9439	11.0099	10.595	10.4374	10.2791	10.7214	10.3803	10.9471	12.0047
Ta.10546	9.3276	8.9741	9.01575	9.07835	9.494	9.2615	9.46805	9.1931	9.3955	9.267	9.41185
Ta.10548	9.8464	10.3969	10.9015	10.6922	10.8981	11.0148	11.2413	11.5406	11.2668	11.3925	10.6781
Ta.1055	12.7066	12.7998	13.3217	13.1462	13.0459	13.4187	13.7677	13.9256	13.8101	13.8512	13.6258
Ta.1056	11.2386	11.1207	10.6884	10.4725	9.98105	10.6471	10.5044	10.3896	10.1301	10.5144	10.4065
Ta.10560	12.0618	12.3204	12.0929	12.0552	12.1285	12.0793	11.9009	12	11.9852	11.894	11.5389
Ta.10579	9.9772	10.0124	9.53595	8.97925	8.9517	9.2697	9.06765	8.99315	8.993	9.28315	9.1701
Ta.10585	10.7793	10.7222	10.8145	11.0883	11.493	11.4616	10.9553	11.0768	10.8397	10.8564	11.054
Ta.10590	11.4301	10.669	11.4254	11.7206	12.123	11.947	12.3895	12.1595	12.4179	12.4329	12.6546
Ta.10591	11.0222	11.0555	10.2056	10.1757	10.1274	10.045	9.7204	9.90545	9.5014	9.5657	9.83395
Ta.10595	11.1608	11.2815	11.0015	10.902	10.7043	10.5568	10.2087	9.94845	9.9673	9.99195	10.0318
Ta.1060	11.9079	11.9254	12.1817	12.3725	11.9758	12.1702	12.6335	12.5908	12.9796	12.8275	12.8594
Ta.10635	9.71195	9.94255	10.2336	10.4794	10.2325	10.5078	10.7527	11.0145	10.9487	10.9444	10.456
Ta.10648	9.855	9.84855	9.7877	9.63885	9.47175	9.80045	10.3636	10.6798	10.0514	9.75505	9.6178
Ta.10652	12.4695	11.8511	11.0355	11.1896	10.8948	10.8614	10.7823	10.9028	10.9294	11.2902	10.9249
Ta.10657	9.5921	9.576	9.0181	9.19955	9.16595	8.8751	8.99725	8.904	9.0147	9.07045	9.11735
Ta.10658	10.1226	10.8066	11.5885	12.4424	12.3747	12.743	12.0437	11.0313	10.5979	10.1109	10.1053
Ta.10680	13.3026	13.2072	12.6588	12.5465	12.4697	12.5239	12.1418	12.0209	12.0871	11.7465	11.4494
Ta.10688	10.9487	11.2004	10.5465	10.3367	10.3058	10.5	10.2945	10.369	10.0089	10.2171	9.8394
Ta.10699	9.58555	9.66865	9.21615	9.1247	8.8223	9.0598	8.85925	8.86565	8.7531	8.7901	8.9573
Ta.10702	10.7104	10.6335	9.8671	9.90075	9.86975	10.0447	9.8793	10.0996	9.8276	9.70145	9.62025
Ta.10714	10.1128	9.8568	9.6532	9.4674	9.4997	9.642	9.4377	9.5207	9.4028	9.463	9.64575
Ta.10715	10.9766	10.8647	10.4989	10.6595	10.4553	10.6461	10.1375	10.1761	10.0648	10.3249	10.6017
Ta.1072	9.22215	10.7893	12.6446	13.0397	12.8714	13.2653	13.0188	12.9345	12.9947	12.4341	11.5497
Ta.10723	9.87975	9.7959	10.2239	10.644	10.7022	10.5896	10.6602	10.4588	10.7791	10.4664	10.6733
Ta.10728	9.93095	9.90975	10.2104	10.4085	10.4007	10.1447	9.92655	9.78615	9.6813	9.41605	9.4877
Ta.10732	9.53415	9.73	10.1508	9.8397	9.68845	10.1575	10.2071	10.2827	10.2563	10.5061	10.0191
Ta.10736	9.8807	9.9035	9.42265	9.091	8.96985	9.01375	8.9484	8.93745	8.7764	8.8954	9.18265
Ta.10745	9.1771	9.34665	10.0191	9.36455	9.41535	10.601	11.1446	11.5122	12.0894	12.9794	13.3997
Ta.10748	10.3551	10.3437	10.1404	10.5231	10.5493	9.9471	10.0602	10.096	10.0424	9.7211	9.7273
Ta.10760	9.84485	9.6288	9.3997	9.5411	9.66335	9.72325	10.041	9.9779	10.5719	9.947	10.5255
Ta.10761	9.4199	9.29605	9.313	9.51155	9.4511	9.46525	9.85025	10.1297	10.0294	10.0186	9.65975
Ta.10762	9.7195	9.4964	9.6794	9.82535	9.83015	9.82915	9.7851	9.8582	10.0217	10.2428	10.7713
Ta.10765	9.31085	9.32035	9.9769	10.3588	10.4137	10.8321	11.0342	11.0707	11.8725	12.0331	12.7504
Ta.10784	10.4614	10.6274	9.9476	10.2425	9.8154	9.79575	9.96905	9.9791	9.7456	9.7531	9.68205
Ta.10785	11.1513	11.5198	11.7111	11.5641	11.0704	11.4707	11.0882	10.9561	10.7416	10.6102	10.3632
Ta.10789	11.5442	11.532	10.8353	10.7395	10.8142	10.5797	9.9708	9.89865	9.5077	9.81315	9.79845
Ta.10801	11.0398	11.7361	12.1462	11.8407	11.4607	12.1676	12.3407	12.3239	11.9481	12.0493	11.6675
Ta.10803	10.4117	10.7514	10.3129	10.3899	10.2908	10.5823	10.3533	10.2901	10.4257	10.048	10.0771
Ta.10805	10.9671	11.0374	11.0996	11.3061	11.3897	11.5439	11.4712	11.113	11.0823	10.7927	10.848
Ta.10808	11.1743	11.263	11.2265	10.7674	10.3175	10.5564	10.1428	10.3574	10.1454	10.4531	9.87195
Ta.10809	10.644	10.6738	10.9115	11.1699	11.3088	11.5153	10.7785	10.7424	10.4335	10.6191	10.5028
Ta.10813	10.9518	10.815	10.5179	10.3096	10.4333	10.5637	10.406	10.5046	9.9863	9.9713	10.0074
Ta.10819	10.2491	10.1475	10.5572	10.5608	10.4729	10.7095	10.9336	11.0405	10.9856	10.9308	10.8123
Ta.10829	10.4892	10.691	10.988	11.3203	11.6615	11.4458	10.8775	10.7916	10.6077	10.5205	10.2725
Ta.10831	10.4465	10.5772	10.5382	10.5689	10.0951	10.5305	10.0106	10.045	9.718	9.83955	9.77735
Ta.10834	9.1409	9.4533	10.8289	11.0127	11.1298	11.1865	11.1283	11.5463	11.4291	11.2565	11.2589
Ta.10836	11.0433	11.8639	12.7918	12.915	13.0834	13.1163	13.2144	12.9796	12.9927	12.3672	11.8636
Ta.10837	9.62235	10.5413	10.7066	10.4184	9.81105	9.45455	9.3208	9.16495	9.3202	9.35185	9.7424
Ta.10839	10.7984	10.8421	10.4565	10.4984	10.2683	10.4952	10.3587	10.2172	10.1941	10.3413	9.8354
Ta.10843	9.4375	9.87725	10.9667	11.487	11.6915	11.5175	11.9278	11.9117	12.1027	11.956	12.3012
Ta.10862	9.88145	10.4169	10.729	10.5011	10.4659	10.2936	10.1412	10.3018	10.2141	9.60065	9.91615
Ta.10863	10.3674	11.682	11.8553	11.5999	11.2007	11.2335	9.964	9.62385	9.1009	9.11395	9.43335
Ta.10873	9.18225	9.24715	9.77315	10.0539	10.0457	10.3911	9.98815	9.726	9.6549	9.88465	9.72705
Ta.1088	9.4791	9.51505	10.5706	11.0972	11.4671	11.6657	12.196	12.1251	12.328	11.998	11.8006
Ta.10880	10.3903	10.0244	10.1544	10.2449	10.3401	10.1367	10.6768	10.64	10.8431	10.5991	11.2188
Ta.10889	8.8902	9.05725	9.3203	9.7852	9.7236	10.155	9.7398	9.559	9.3801	9.5598	9.5588
Ta.10890	11.3121	11.4552	11.7405	12.191	12.1336	12.5906	12.213	12.5175	12.7909	12.7068	12.9474
Ta.10902	9.94805	9.8683	10.3641	10.9404	11.0755	11.226	11.5359	11.8868	12.2174	12.4636	11.9271
Ta.10921	11.133	12.241	12.7668	13.0519	13.0509	12.5804	12.5532	12.6371	12.5729	12.2462	12.5395
Ta.10941	11.05	10.8785	10.2736	10.4849	10.0359	9.8651	9.65955	9.75335	9.8786	10.1306	9.5531
Ta.10944	9.26085	9.8045	9.78925	9.70865	9.71005	9.4359	9.3926	9.35655	9.2547	9.0883	9.22405
Ta.10949	10.6371	10.7326	10.6555	10.362	10.3576	10.3101	10.0229	9.92725	10.0255	10.118	9.6126
Ta.10953	9.6897	10.7974	9.88985	9.48615	9.4861	9.23165	9.33485	9.5035	9.2779	9.37465	9.40355
Ta.10955	9.96365	9.59525	9.80625	9.8219	10.4651	10.3803	10.4842	10.5056	11.0076	10.3232	10.329
Ta.10958	11.4669	11.7794	10.6815	10.6125	10.675	10.3148	10.0532	9.90655	10.1562	9.6049	9.5449
Ta.10967	9.54745	9.9125	9.75685	9.54045	9.5048	10.2338	9.97855	9.7184	9.6869	9.0129	8.98175
Ta.10977	10.6617	10.7127	10.3255	10.2411	10.0592	9.7846	9.94265	9.91755	9.8644	10.0259	9.97355
Ta.10979	10.8699	10.709	10.039	9.3688	9.78515	9.7443	9.64445	9.5777	9.3243	9.55545	9.41135
Ta.10989	10.4986	10.8451	10.5412	10.2353	9.9402	9.9585	9.36015	9.495	9.7505	9.7533	9.61275
Ta.10996	10.1771	10.6439	12.0351	12.3614	11.8864	11.8224	12.3644	11.9766	11.8138	12.083	12.1535
Ta.10997	12.485	12.3312	12.7169	12.9261	12.6597	12.8455	12.9064	13.1612	12.9514	13.0593	12.9651
Ta.10999	9.0054	8.79235	9.0281	9.09325	8.61705	8.74735	9.0811	9.2645	9.0252	9.42015	9.30375
Ta.11002	9.5872	9.78395	9.8703	9.7424	9.69475	9.3836	9.36525	9.36005	9.2866	9.30445	9.384
Ta.11003	9.73935	10.5553	10.1243	9.7032	9.53775	9.4562	9.3409	9.5718	9.7776	9.4709	9.15195
Ta.1101	10.4759	10.4754	10.1928	10.333	10.1653	10.0324	10.1166	9.98185	9.9212	9.68835	9.62445
Ta.11048	9.99005	10.7722	11.1942	10.7165	9.75885	11.0091	12.0052	12.0247	10.7981	12.0318	11.2266
Ta.11053	10.2639	10.3189	10.0035	9.53045	9.34725	9.4926	9.4915	9.8817	9.6909	9.82675	9.59165
Ta.11058	11.0544	11.5948	11.3641	11.2631	10.9784	10.8949	10.6373	10.6469	10.4167	10.6362	10.297
Ta.11089	11.5215	11.2484	10.7473	10.4583	10.5883	10.7063	10.6273	10.6852	10.7995	10.5687	10.2332
Ta.11096	10.8531	10.6784	10.5622	10.6014	10.6474	10.5416	10.554	10.2099	10.4549	10.0805	9.96285
Ta.11098	10.3152	9.99395	9.41855	9.8635	9.77005	9.56845	9.68065	9.7576	9.9511	9.4603	9.8118
Ta.11101	11.5756	11.8185	11.7217	11.1924	10.9463	11.0361	10.8477	10.9638	10.7042	10.5349	10.1698
Ta.11103	11.5556	11.6758	10.5355	10.2381	9.64885	10.0856	9.9338	9.98585	9.7972	10.3316	9.3014
Ta.11107	10.5755	10.8239	10.7759	10.513	10.3659	10.3625	9.98075	10.0401	9.9834	10.0207	10.3311
Ta.11113	10.4691	10.4557	10.2717	10.4332	10.1108	10.353	10.1499	9.9542	9.8943	9.77225	9.6508
Ta.11114	9.38405	9.1306	9.1574	9.2129	8.99715	9.60215	10.5137	10.829	10.5095	11.0156	10.3842
Ta.11129	13.3087	13.5459	13.4447	13.1605	13.0694	13.2718	12.9323	13.0309	13.0686	12.8938	12.6576
Ta.11131	13.8086	14.0747	14.4271	14.3226	14.1757	14.5431	14.6879	14.5654	14.686	14.6634	14.6983
Ta.11136	10.9521	10.842	10.4487	10.4001	10.0177	10.4182	10.0918	10.2745	9.7774	10.3117	10.0158
Ta.11151	11.4748	11.8311	12.0297	12.1379	11.9801	12.2317	12.2003	12.0969	12.1219	12.0564	11.911
Ta.11152	10.5059	10.3173	10.3453	10.4672	10.2209	10.483	10.6832	10.6123	10.8549	10.9449	12.2035
Ta.11160	11.7038	11.6177	11.316	11.4055	11.2525	11.276	10.9932	10.9139	11.0147	10.6167	9.96035
Ta.11161	10.562	10.3986	10.0759	10.097	9.9167	9.9803	9.96765	9.95685	9.9175	9.84185	10.1944
Ta.11162	10.3357	10.2182	10.0718	9.85215	9.91365	10.1206	11.0941	11.2858	11.7222	13.0636	12.7123
Ta.11163	9.89935	9.91295	9.759	9.66295	9.6705	9.82615	10.1515	10.0751	10.3121	10.2803	10.323
Ta.11171	9.51775	9.2566	9.33775	9.5031	9.80315	10.1014	9.8173	9.5836	10.0563	9.76565	9.79985
Ta.11175	9.61485	9.3565	9.08785	9.1667	8.99275	9.01215	9.0218	9.06985	9.1025	9.0144	9.2967
Ta.11186	10.766	10.9285	10.6144	10.7004	10.1573	10.2097	10.1334	10.113	10.0624	9.9472	10.086
Ta.11187	9.9296	10.3162	9.9507	9.8263	9.6482	9.41595	9.42685	9.37725	9.431	9.51565	9.24695
Ta.11196	10.799	10.8805	10.6663	10.8416	10.5733	10.6629	10.6636	10.3972	10.2436	10.0739	10.2543
Ta.11202	9.81425	9.7231	9.43055	9.32435	9.31755	9.3694	9.41765	9.3574	9.4655	9.71205	9.8604
Ta.11203	10.193	10.3225	10.2026	9.2678	8.97145	8.9103	8.9189	8.84885	8.8161	9.1378	9.1097
Ta.11205	9.32915	9.92615	10.1967	10.263	9.72545	10.3277	10.4982	10.9261	10.7679	10.9974	9.85445
Ta.11208	10.6772	10.5831	10.1405	10.3248	10.2681	10.5679	10.3124	10.1698	10.1532	10.0128	10.2099
Ta.11216	14.4843	14.6086	14.2184	14.0986	14.1504	14.2845	13.8058	13.8513	14.0384	14.1485	14.2149
Ta.11217	9.61685	10.2271	10.5364	10.1473	10.1935	10.3698	10.3344	10.3468	9.9402	10.0615	9.57005
Ta.11225	11.295	11.0509	10.7653	11.265	11.2888	11.0154	10.6374	10.3645	10.3742	9.69105	9.7646
Ta.11227	10.7355	10.1759	9.5005	9.62465	9.7245	9.6341	9.42815	9.3921	9.4302	9.4342	9.41795
Ta.11231	11.7058	11.1187	10.0812	9.74635	9.47715	9.33175	9.84405	10.4817	10.2794	10.4519	9.8493
Ta.11236	10.7288	10.1423	10.4389	10.7821	11.0831	10.7763	11.2888	11.2529	11.5131	11.0038	11.8963
Ta.11238	10.1001	9.30185	9.36975	9.66215	9.65975	9.0923	9.36905	9.2443	9.6616	9.0126	9.21645
Ta.11241	11.9873	11.9151	11.2372	10.9615	11.0775	11.0615	10.8654	10.9848	10.7417	10.4661	10.4831
Ta.11245	10.3231	10.6433	10.7507	11.0494	11.1557	11.1034	11.142	11.0101	11.2697	11.1497	11.1016
Ta.11249	10.2351	9.90795	9.77915	10.3078	10.8646	10.3085	10.6756	10.3055	10.3611	10.2776	10.3624
Ta.11262	11.9103	11.6318	11.4558	11.2411	11.2123	11.1867	11.181	11.0386	10.6608	10.7759	10.8426
Ta.11265	9.7426	9.7289	9.79635	9.89555	9.82635	9.8175	10.1576	10.0501	10.0864	10.2571	10.3508
Ta.11266	10.4457	10.6623	10.4486	10.3826	10.5102	10.543	10.3398	10.3633	10.0317	9.9654	9.8513
Ta.1131	12.1656	12.5414	12.766	12.2293	12.1521	11.9943	11.8087	11.4587	11.1682	10.4841	10.1718
Ta.11313	8.92355	9.4851	9.6944	9.8015	9.48045	10.0891	9.6985	9.64115	9.5938	9.4975	9.39505
Ta.11315	9.5776	10.3557	10.6735	10.4054	10.6059	10.4293	9.77135	9.47735	9.6213	9.62405	9.3992
Ta.1134	13.5621	13.4194	13.2809	12.9992	12.9691	12.9428	12.6094	12.4443	12.3975	12.3369	12.0688
Ta.11347	10.1358	10.3404	10.129	9.72045	9.68085	9.6832	9.61245	9.69395	9.5685	9.9798	9.9416
Ta.11356	10.7254	10.745	10.9954	10.5091	10.2337	10.4232	10.0599	10.0413	9.664	10.1026	10.026
Ta.11360	13.4616	13.5655	13.4302	13.4126	13.3978	13.5861	13.3924	13.4132	13.3497	13.1731	12.7232
Ta.11362	10.8158	10.8892	10.3919	9.9776	10.301	10.2786	9.8321	9.92265	9.6837	9.5543	9.4485
Ta.11365	11.1399	10.9775	11.0734	11.1976	11.0469	10.7887	10.6485	10.5122	10.5076	10.37	10.2389
Ta.11367	11.8768	11.4328	10.7114	10.1075	9.86275	10.0013	9.77775	9.59105	9.4138	9.2761	9.35685
Ta.1137	12.8712	13.2316	13.8634	14.0305	13.4023	13.8856	14.4578	14.3312	14.5575	14.4816	14.1789
Ta.11372	10.3545	10.1838	9.7206	9.93835	9.752	9.9329	9.87995	9.7516	9.8796	9.6671	9.61055
Ta.11382	9.91895	9.74335	9.90005	10.1817	10.5237	10.3415	10.7293	10.8586	10.3155	10.2214	10.0756
Ta.11386	10.9859	11.148	11.8231	11.5982	11.513	11.2931	11.634	11.5037	11.6037	10.9802	10.3634
Ta.11391	9.4086	9.78855	9.42545	9.48225	9.5733	9.2351	9.0337	9.1281	9.0796	9.346	9.40655
Ta.114	13.8859	14.0122	13.8634	13.6192	13.748	13.8545	13.711	13.4842	13.8442	13.4727	13.045
Ta.11404	9.90465	10.101	9.73155	9.78265	9.2846	9.33715	9.32165	9.42175	9.4995	9.3525	9.12085
Ta.11411	10.2493	10.6465	11.2399	11.4448	11.4605	11.9169	11.831	11.9528	11.6326	10.7278	10.8056
Ta.11426	9.6465	9.6297	9.6993	9.713	9.3034	9.26335	9.3326	9.3382	9.2219	9.27395	9.3504
Ta.11429	11.0966	10.8542	10.598	10.7035	10.601	10.72	10.5083	10.3157	10.0038	10.013	10.1146
Ta.11449	10.6281	10.8959	10.474	10.1888	10.0781	10.1013	10.2881	10.1758	10.1544	10.0436	10.0136
Ta.1147	10.0277	10.3276	10.01	10.189	10.3902	9.99875	9.85185	9.7134	9.7526	9.6768	9.4426
Ta.11470	12.1286	11.9836	11.8493	11.2088	10.7889	11.342	10.914	11.1387	11.5673	10.9622	10.9929
Ta.11481	10.1947	10.0301	9.66585	9.7902	9.6231	9.6301	9.51045	9.44795	9.3849	9.46645	9.6045
Ta.11486	9.37685	9.2326	9.30505	9.0195	9.27525	9.1988	9.33535	9.4987	9.6107	9.6837	9.8907
Ta.115	9.6236	9.8797	12.8845	12.7432	11.7257	12.2753	13.3437	14.2027	14.0438	14.3212	13.844
Ta.11506	9.6994	9.91695	9.6288	9.52965	9.70125	9.90485	9.13845	9.02885	8.9831	9.02775	9.31665
Ta.11509	9.5096	9.79165	9.8963	9.5023	9.2638	9.2148	9.20085	9.18765	9.3265	9.24605	9.37835
Ta.11523	10.1212	10.2058	10.1492	9.9354	9.6667	9.5793	9.01275	9.1171	9.1736	9.17515	8.93085
Ta.11538	10.8424	10.9022	9.9645	9.92215	9.59985	9.8326	9.90775	10.059	10.3242	10.526	9.9054
Ta.11539	9.10865	9.71925	9.6478	8.8858	9.00185	8.9004	8.8347	8.87335	8.8417	9.1907	8.6891
Ta.11540	10.6026	10.5421	10.0427	9.9703	10.1795	9.8537	10.0403	10.1176	10.0814	10.1404	10.266
Ta.11555	10.4359	10.51	10.1387	9.9207	9.7104	9.6973	9.51835	9.5893	9.6521	10.0017	9.8126
Ta.1156	9.638	10.052	9.94665	9.78925	9.54085	9.9731	10.1228	10.2729	10.2802	10.1603	10.5999
Ta.11587	12.3435	12.22	11.7822	11.4346	11.3087	11.1216	11.1687	11.1817	11.2861	11.0591	10.4988
Ta.11588	10.4795	10.2941	10.1706	9.87165	10.1348	10.5443	10.6518	10.8341	10.5692	10.8441	10.6113
Ta.11589	10.3103	10.5314	10.4336	10.2954	10.4899	10.6925	9.84975	9.98615	10.0971	9.56375	9.4951
Ta.11590	11.8607	11.2524	10.6872	10.8026	10.7808	11.1092	11.0773	11.0747	11.189	11.4414	11.1128
Ta.11599	10.2363	11.0186	11.8694	12.1398	12.2771	12.1905	12.155	12.4032	12.634	12.0119	12.2304
Ta.11608	9.3465	9.6528	9.3299	9.3031	9.2271	9.2666	9.1602	9.34445	9.0417	8.9603	8.93535
Ta.11617	10.3017	9.891	9.87185	10.2277	10.6042	10.5095	10.4376	10.3082	10.3818	10.0872	10.6088
Ta.11621	10.2197	10.497	10.1252	9.8157	9.8376	10.1262	9.64145	9.86595	9.9538	9.93335	9.7978
Ta.11637	9.8054	9.85695	9.8156	9.51655	9.43695	9.548	9.4195	9.3481	9.5145	9.2291	9.13195
Ta.11658	10.307	10.2294	9.96965	9.9007	9.6878	9.65965	9.42135	9.55295	9.8492	9.95285	9.84345
Ta.11659	10.1106	10.3444	9.97475	9.8444	9.74225	10.0097	10.2144	10.1512	10.8928	11.3598	10.9161
Ta.1166	11.4091	11.9783	12.4946	12.3312	12.224	12.0586	11.8689	12.1235	11.6578	11.045	10.4729
Ta.11662	12.6298	12.134	11.642	11.5775	11.3449	11.1914	11.0473	10.9994	10.9667	10.5418	11.3166
Ta.1167	11.9646	12.1778	12.3049	12.2923	12.34	12.2929	12.1324	12.1413	12.0106	11.6258	11.4341
Ta.11671	10.0979	10.4386	10.8815	11.0964	11.057	11.1127	11.5825	11.5748	11.6514	11.9023	11.992
Ta.11687	11.4291	11.2206	10.2144	10.1866	9.91395	9.62785	9.9042	9.9541	9.895	10.1993	10.0742
Ta.11688	11.4247	11.8826	11.9183	11.6796	11.4616	11.6498	12.316	12.3142	12.5681	12.4598	12.1552
Ta.11695	11.1578	11.242	11.5963	11.7813	11.8726	12.3867	11.8455	11.737	11.1023	11.3647	11.0715
Ta.11696	10.126	10.4377	10.0395	9.81545	9.6642	9.84245	9.7105	9.50835	9.7621	9.73655	9.61625
Ta.11698	11.4131	11.6024	11.9275	11.8979	12.2412	12.2996	12.3442	12.2261	12.0776	12.1944	11.9432
Ta.11699	10.2718	10.2494	9.91195	9.8387	9.4713	9.8595	9.60045	9.97975	9.3331	9.69595	9.6552
Ta.117	9.55535	9.05125	11.3296	11.4466	13.1977	14.5034	13.4093	14.4132	15.0509	14.7594	14.8884
Ta.11700	10.3337	10.4934	10.2165	10.2539	10.3443	9.7658	10.0124	9.92285	10.2041	9.56435	10.0701
Ta.11710	11.2604	11.5984	10.9216	10.3641	9.8043	9.9602	9.94335	10.2422	10.1205	10.6536	10.6163
Ta.11719	10.3107	10.73	11.5032	11.1256	11.3587	11.3555	11.358	11.261	11.3432	10.8624	10.5152
Ta.11726	9.3561	9.6895	9.6098	9.28125	9.257	9.16405	9.0448	9.04345	8.9265	9.06435	8.93305
Ta.11727	9.95135	9.82745	9.7027	10.1037	10.612	10.4266	10.5128	10.5564	10.4935	10.3205	10.4356
Ta.11747	10.1666	9.91965	9.8267	10.1127	10.4538	10.2538	10.3773	10.2392	10.436	10.1175	10.5182
Ta.11763	10.5629	10.648	10.2538	10.0665	9.7732	10.1878	10.0961	10.0312	10.0833	10.1244	9.9211
Ta.11770	11.4787	11.5202	11.2006	10.844	10.8237	10.9104	10.6197	10.5648	10.4162	10.1479	10.2235
Ta.11773	12.233	12.3056	12.526	12.7241	12.4434	13.0307	13.3379	12.9593	13.3208	12.8591	12.7219
Ta.1178	12.3086	12.1695	11.8916	11.601	11.6213	11.8027	11.6091	11.4746	11.4508	11.3529	11.2576
Ta.11797	10.5946	10.4253	9.52955	9.82695	9.59375	9.65285	9.37265	9.3433	9.4616	9.37845	9.31855
Ta.118	9.9376	9.44115	11.7479	11.7634	12.8667	14.0031	13.5333	14.4235	14.7298	14.5869	14.6053
Ta.11801	9.6386	9.91195	9.08515	9.07095	8.9488	9.1569	8.97345	9.00595	8.947	8.73115	8.84715
Ta.11809	9.98365	10.0097	9.56565	9.16285	9.20155	9.17915	9.34235	9.55565	9.7753	9.64085	9.32915
Ta.1183	10.0854	9.9759	9.5855	9.70015	9.80615	9.77065	9.8993	9.9519	10.2454	10.6755	10.6847
Ta.11849	9.76665	9.9685	10.7689	10.755	10.5947	11.1943	11.3155	10.6928	10.0643	11.2184	11.681
Ta.11852	10.3117	10.1929	10.5854	10.5976	10.7772	10.9928	10.8927	10.799	10.6026	10.6688	10.5659
Ta.11853	10.7858	10.6807	10.2404	10.023	10.2776	9.99205	10.0935	10.0146	10.1008	10.0993	10.5549
Ta.11863	10.2061	9.99755	9.5237	9.66435	9.33155	9.38625	9.10305	9.3498	9.3313	9.0152	9.0549
Ta.11869	11.3698	11.6103	11.5421	11.4101	11.1381	11.6431	11.7471	11.6283	11.1465	10.966	10.0794
Ta.11874	10.9409	10.6644	10.4436	10.7967	10.8237	10.707	10.4961	10.5705	10.6669	10.29	10.1826
Ta.1188	11.6306	11.5867	11.1688	10.9436	10.8849	10.9877	10.592	10.9064	10.5512	10.3683	10.5264
Ta.11883	9.59345	9.99425	10.951	11.1661	11.1485	11.7031	12.0186	12.0658	12.155	11.9546	11.8191
Ta.11895	12.0673	11.8943	11.6438	11.9865	12.0304	11.8567	11.6435	11.5007	11.4169	11.5825	11.4162
Ta.119	8.8873	9.1197	11.0277	11.0692	13.0178	13.9614	12.8681	13.7511	14.8797	14.3337	14.525
Ta.11908	10.7449	10.6801	10.2793	10.3834	10.4415	9.7683	10.1319	10.1565	9.9221	9.8253	9.7083
Ta.11913	10.4579	10.6022	10.2622	10.3994	10.181	10.2851	9.69985	9.6234	9.4574	9.45815	9.60265
Ta.11940	9.05565	8.9002	9.08715	9.0343	8.7305	8.84595	9.8988	10.6956	10.8522	11.3496	10.7973
Ta.11944	10.561	10.7816	10.3915	9.9391	9.9243	10.4945	10.299	10.2759	9.6938	9.6542	9.692
Ta.11954	11.7616	12.3848	12.8287	12.9792	13.1182	13.3347	13.2984	12.9348	12.691	10.7687	10.6322
Ta.11955	10.8745	10.7751	9.87855	9.72435	9.9616	9.88155	9.99345	9.94035	9.9528	10.4999	10.8685
Ta.11956	11.28	10.2034	9.33675	9.9581	10.3729	10.0994	10.1633	10.3312	10.7877	11.3059	11.4254
Ta.1196	9.91035	9.5833	9.51345	9.7181	10.2585	9.7592	10.2739	9.94315	10.3798	10.1037	10.0405
Ta.11960	9.4289	10.2889	10.5839	10.2849	9.67425	10.3389	11.4712	11.2702	10.608	12.0016	11.3953
Ta.1197	12.2833	12.1782	11.5716	11.413	11.2531	11.409	11.6295	11.6991	11.9837	12.25	12.0539
Ta.11977	9.56835	9.7689	9.92585	9.2726	9.1538	9.24905	9.40415	9.31925	9.3606	9.2128	9.12515
Ta.12013	9.375	9.4288	9.9412	9.2753	9.42875	9.7309	9.72865	9.848	10.1556	10.5903	10.6062
Ta.12025	12.2843	11.3404	10.0863	9.95875	9.7052	9.9229	10.1441	10.2516	10.5038	11.092	10.6067
Ta.12037	11.1824	11.5914	11.5914	11.5644	11.4723	11.6761	11.5085	11.3513	11.2996	11.012	11.0392
Ta.12038	10.2244	10.5059	10.3754	10.1747	9.98455	10.5467	9.82935	9.9058	9.526	9.6436	9.3441
Ta.12039	10.3938	10.4145	10.182	10.031	9.82715	10.1125	10.0071	9.7351	9.2899	9.1535	9.2696
Ta.12045	9.32745	9.8658	9.8561	10.0664	9.95045	10.2117	9.95235	10.0417	9.8969	10.6519	11.1991
Ta.12051	9.9998	10.0492	9.57145	9.0391	9.17365	9.25725	9.2344	9.3021	9.1382	9.4778	9.41375
Ta.12076	9.60065	9.70615	9.60845	10.3256	10.3097	10.1549	10.6692	10.0919	10.3925	10.7414	11.2221
Ta.12082	10.6963	10.8482	10.533	10.6374	9.953	10.8847	11.106	11.6169	11.8224	12.0998	11.0344
Ta.12083	10.1506	10.3387	9.8701	9.471	9.35305	9.1559	9.23545	9.5376	8.9534	9.22575	9.1466
Ta.12095	11.7597	11.9056	11.3988	11.3281	11.0657	11.3518	11.4737	11.222	11.2199	11.001	11.2491
Ta.121	12.5999	12.6435	12.8174	12.7768	12.7007	12.6017	12.009	11.935	11.7919	11.7039	11.8286
Ta.12123	11.3659	11.5697	11.5357	11.3394	11.3155	11.0663	10.7582	10.8344	10.6549	10.606	10.5845
Ta.12128	9.9396	10.2443	10.5305	10.3624	10.0373	10.7581	10.6171	10.1323	10.0806	9.8255	9.6233
Ta.1213	10.4684	10.0539	10.1613	10.4446	10.9454	10.6234	11.181	10.814	10.7071	10.5311	10.7835
Ta.12139	9.50865	9.4829	9.3298	9.42855	9.29595	9.27625	9.4549	9.62115	9.5064	9.9768	10.1114
Ta.12143	10.4581	11.2247	11.1713	10.4714	10.4985	10.7582	10.9595	11.2802	11.5209	11.326	11.435
Ta.12156	9.63175	9.49735	9.1564	9.0479	9.1486	9.2847	9.20625	9.30575	8.9756	9.43575	9.5489
Ta.12168	9.65185	9.81805	9.6327	9.7985	9.5704	9.5898	9.32815	9.36445	9.215	9.07055	9.15305
Ta.12177	10.7201	10.4832	10.429	10.7374	11.1532	11.0446	10.8227	10.5882	10.7602	10.5874	10.4339
Ta.12184	10.3485	10.3899	10.0996	9.9533	10.0648	11.0894	10.6917	10.8324	10.9416	10.7327	10.9749
Ta.1219	11.4995	11.5572	11.105	10.9686	10.5191	10.8434	10.3246	10.48	10.4948	10.5068	10.4445
Ta.12190	10.5483	10.4837	10.0583	10.5343	10.2967	10.1594	10.2066	10.0402	9.8633	9.73895	9.65825
Ta.12200	12.3587	11.978	11.6685	11.8433	11.903	11.6356	11.2983	11.5369	11.4714	11.8034	11.7223
Ta.12208	10.9889	11.1075	11.6414	11.6171	11.3785	12.028	12.2098	12.2239	11.9595	12.2262	11.7917
Ta.12214	9.63165	9.68685	9.6635	9.6512	9.49365	9.8175	9.3898	9.548	9.3344	9.14135	9.13025
Ta.1222	11.2958	11.4366	11.0484	11.0205	11.0149	11.1123	10.7356	10.8866	10.7705	10.5362	10.1545
Ta.12222	10.1999	10.279	9.87425	9.9135	9.3569	9.78035	9.5147	9.73075	9.4221	9.5025	9.78805
Ta.12223	10.1525	9.66595	9.8736	10.0006	10.3461	10.285	10.642	10.704	10.9363	11.0476	11.9157
Ta.12224	8.86425	8.9697	10.2351	10.1885	9.95975	10.2767	10.298	10.2933	10.4669	10.0721	10.0723
Ta.12225	9.3418	9.65565	9.6984	10.2033	9.81775	10.0459	10.4257	9.93665	9.9568	10.2321	9.90405
Ta.12243	9.62695	9.53135	9.52635	9.59765	9.86495	10.343	9.9957	10.2646	10.0786	10.5624	10.7021
Ta.12248	12.3377	11.9595	11.0807	10.799	10.781	10.9893	10.4204	10.5713	10.1175	10.6026	10.8018
Ta.1226	10.5568	10.5558	10.2114	9.8618	9.7415	9.5902	9.6023	9.30375	9.4444	9.5787	9.7315
Ta.1227	11.8583	11.9912	11.2881	11.223	11.2817	10.7875	10.0333	10.0281	10.4379	9.9885	10.0262
Ta.12270	12.0194	11.9213	11.8882	11.7383	11.4598	11.5891	11.4926	11.2832	11.2918	11.1517	11.0168
Ta.12274	10.9198	10.6723	10.2587	10.2865	10.2614	10.522	10.1336	10.0199	10.2594	10.3879	10.3793
Ta.12279	10.619	10.1943	10.6005	10.746	11.2828	11.2572	11.5367	11.6532	12.5164	11.7838	12.4121
Ta.12284	12.3549	12.253	11.9761	11.7188	11.4146	11.4145	11.3864	11.3613	11.5033	11.3853	11.3232
Ta.12299	12.7154	12.5051	12.2098	11.9127	11.8725	12.1888	11.983	11.928	11.5077	11.9421	11.2717
Ta.12301	10.9453	10.4481	9.97765	9.81215	10.0343	10.3159	10.6464	10.6988	11.1706	11.275	10.7826
Ta.12308	10.1646	10.1083	10.1175	10.169	10.06	10.2799	10.0892	9.95725	9.8402	9.44155	9.44635
Ta.12312	10.322	10.4809	11.036	11.5554	11.5652	11.8232	11.6464	11.5995	11.3052	11.1866	11.2882
Ta.12320	13.4032	12.7438	11.8916	11.9327	12.2154	12.0481	11.4428	11.0646	10.8732	10.9324	10.7634
Ta.12326	10.1605	10.1183	9.84595	9.88565	9.6663	9.97905	9.76595	9.5465	9.3811	9.4726	9.28335
Ta.12328	9.02785	8.8178	8.96745	8.9221	9.0289	9.0356	9.03335	9.19075	9.0208	10.0686	10.723
Ta.12334	10.1194	10.223	9.9967	9.76695	9.47085	9.56495	9.60885	9.3672	9.3193	9.28525	9.3511
Ta.12335	11.366	11.2737	12.023	12.2409	12.2472	12.3732	12.094	12.1207	12.0026	12.0632	11.9437
Ta.1234	10.0465	11.6951	12.1533	11.7999	11.3457	11.3035	10.7842	9.8464	9.8884	9.37585	9.11165
Ta.12341	11.0394	11.14	11.049	11.1118	11.1806	11.2081	11.0309	10.9149	10.9452	10.5856	10.5976
Ta.12346	10.0462	10.0787	9.5244	9.57885	9.1813	9.18465	9.3581	9.57145	9.2515	9.3958	9.30825
Ta.12351	10.1406	10.4261	10.5966	10.2389	10.4241	10.8524	10.1694	10.1655	10.0044	10.1043	9.73365
Ta.12363	12.0249	11.7196	10.9979	11.2589	11.0359	11.0094	10.9898	10.8221	10.7317	11.0309	10.9047
Ta.12372	10.1705	10.1728	10.5223	10.3984	10.3955	10.9261	10.6032	10.3998	9.9419	10.2051	9.92715
Ta.12389	10.2344	10.2643	10.3873	10.4951	10.2343	10.5127	11.2207	11.4387	11.3789	11.4254	11.7216
Ta.12408	10.4631	10.4183	10.1403	9.9462	9.62595	10.001	9.96865	9.6126	9.5175	9.29635	9.32465
Ta.1241	11.2174	11.5971	11.2204	10.8325	10.4536	10.4458	10.1021	10.0375	10.1929	10.434	10.3514
Ta.1242	10.0517	10.0905	10.8042	11.3208	11.5567	11.4887	11.7605	11.846	11.2909	11.298	10.7137
Ta.12431	10.1415	9.9344	9.2335	9.21565	9.40225	9.27495	9.3985	9.4319	9.5326	9.3284	9.4703
Ta.12452	10.4552	10.2735	9.7798	9.8887	9.79145	10.2423	9.8422	9.8048	9.7865	9.76115	9.908
Ta.12467	9.02075	8.7865	8.76655	9.14065	9.3763	9.2686	9.12925	9.37525	9.4367	9.4815	9.1768
Ta.12476	11.1174	11.0844	10.318	10.3579	9.82365	10.0857	10.2538	10.5503	10.4571	10.4774	10.1073
Ta.12483	10.5592	11.028	12.1067	12.0361	11.3981	11.7678	12.6718	12.495	11.9163	12.3623	12.6126
Ta.12495	9.7549	9.896	11.8811	12.8208	13.628	13.8819	13.4291	13.5485	13.6869	13.1105	12.9734
Ta.12499	14.6942	14.2217	13.5168	13.1898	13.3392	13.3727	12.8912	12.7806	12.8371	12.8891	12.7168
Ta.12506	12.5867	13.0202	13.1571	12.8591	12.8832	13.2253	12.9767	12.8324	12.861	12.2729	12.2871
Ta.12508	12.0305	12.1163	12.0851	11.456	11.5855	11.5716	11.7084	11.4619	11.3964	11.2214	11.3231
Ta.12511	10.5489	10.7431	10.9277	10.4488	10.1735	10.2488	9.84195	9.8033	9.8078	10.0206	10.2863
Ta.12518	12.3808	12.3392	12.1425	11.7587	11.5557	11.2862	11.015	11.2409	10.9636	11.1041	11.9075
Ta.12528	11.4099	11.3973	11.5738	11.5463	11.2813	11.5117	11.0708	11.1398	10.9502	10.8761	11.0102
Ta.12530	9.5822	10.3797	9.99195	9.9187	9.49925	10.1067	9.94975	10.17	10.8437	10.6628	10.5639
Ta.12533	10.7054	12.232	13.767	13.2362	13.1395	13.3736	13.3511	13.5224	13.5252	13.1105	12.9306
Ta.12534	10.1549	9.913	10.0457	10.5579	10.7553	10.4732	10.7978	10.7348	10.5667	10.3851	10.8717
Ta.12542	9.4231	9.50275	9.8794	10.1565	10.0934	10.0179	10.0721	9.9422	9.9413	9.5415	9.5287
Ta.12545	10.8178	10.9131	11.8334	12.3302	12.8075	12.4363	10.9151	10.5843	10.6622	10.0442	10.5313
Ta.12548	11.5786	11.5093	11.9395	12.1705	12.3393	12.1483	12.4853	12.214	12.2611	12.1198	12.3309
Ta.12557	9.2793	9.34175	10.6491	10.237	10.1446	10.1531	10.4382	11.0214	11.1511	11.5697	11.4097
Ta.12567	8.93625	8.8987	8.83945	9.0998	9.20365	9.1914	8.98475	9.5289	9.1706	9.45815	9.20675
Ta.1257	11.6845	12.8825	15.3999	15.2444	15.2279	15.382	15.4172	15.5867	15.604	15.6025	15.3273
Ta.12573	11.2912	11.5966	11.8422	11.8159	11.5776	11.5001	12.2591	12.1626	12.2427	12.0265	12.2102
Ta.1258	14.9032	15.0964	14.2725	14.0817	13.7947	13.746	13.7417	14.0929	14.031	14.3237	13.952
Ta.12586	12.3457	11.987	11.845	11.6296	11.626	11.8335	11.8246	11.4677	11.3594	11.274	11.478
Ta.12587	9.53485	9.57435	9.8956	9.80005	10.3759	10.68	11.4962	11.5245	11.2296	9.8553	9.30855
Ta.1261	9.8591	9.35315	10.6186	11.0564	11.3634	11.5842	11.533	11.4414	11.4181	11.239	11.3618
Ta.1262	10.0839	10.1785	10.3671	10.1959	10.1474	10.7881	10.8545	10.7334	10.0918	10.3048	10.3108
Ta.1264	9.41635	11.2967	12.8916	12.5236	12.5429	12.8883	13.0146	13.0766	13.3956	11.979	9.71995
Ta.12641	12.1171	12.3523	12.1125	11.7493	11.5507	11.5432	11.2397	11.4896	11.281	11.7903	11.7549
Ta.12645	9.62235	9.36725	9.5328	9.6988	9.93215	9.5364	9.7031	9.7703	10.0024	10.3645	10.9061
Ta.12654	9.28735	9.0517	9.13835	9.2752	9.521	9.769	9.79365	9.84955	10.2682	11.6938	13.0298
Ta.12657	9.36435	9.58795	9.91145	9.59225	9.65395	9.94355	10.0737	10.073	10.663	10.7849	11.4358
Ta.1266	10.1443	11.2764	10.9961	10.7957	10.9259	10.773	10.3727	10.1704	10.1853	9.9555	9.3738
Ta.12664	10.0808	10.3614	9.73435	9.409	9.1499	9.17215	9.17885	9.5754	9.3553	9.09965	9.03705
Ta.12668	10.5366	10.0803	10.0551	10.5067	10.6575	10.3214	10.7956	10.6657	10.5698	10.7979	11.1241
Ta.1267	9.43575	10.1731	12.3117	12.7195	12.9468	13.065	12.8309	12.8436	12.8272	12.24	11.9809
Ta.12676	10.4968	10.9717	10.6355	10.4056	10.1836	10.4553	9.7439	9.69885	9.9498	9.8823	9.58945
Ta.12677	9.2657	9.41575	9.3991	9.13415	9.0977	9.1758	9.0388	8.86875	8.8651	9.1063	8.8824
Ta.12680	12.1776	12.389	12.8145	12.8991	12.6569	12.7418	12.675	12.3316	12.3849	12.3264	12.2877
Ta.12694	11.6251	11.3116	10.4712	10.8926	10.8847	10.6435	10.9573	10.9118	11.2891	11.1064	11.1856
Ta.12698	12.717	12.7355	12.8369	12.6516	12.7231	12.3542	12.0099	12.1867	12.3857	12.1157	12.1685
Ta.12700	12.4003	12.2668	11.6535	11.5158	11.0309	11.407	11.1212	11.026	10.9384	10.7246	10.3496
Ta.12704	11.4299	11.0447	9.8837	9.4519	9.67555	9.46875	9.67685	9.68115	9.6857	9.8891	10.1512
Ta.12713	10.5553	11.911	11.363	11.1151	10.5483	9.55465	9.20705	9.2231	9.1617	9.1692	9.3148
Ta.12719	10.9687	11.1634	11.0958	10.7484	10.8158	11.057	10.3099	10.2967	10.5152	10.5619	10.1255
Ta.12722	13.0263	13.3045	13.3681	13.287	13.6349	12.9029	12.813	12.7988	12.9329	12.7944	12.815
Ta.12723	10.0415	10.2757	9.89325	9.93465	9.79585	9.59275	9.51905	9.49485	9.5439	9.53765	9.23415
Ta.12727	12.9403	12.9581	12.3968	12.3086	12.2873	11.9259	11.5756	11.7706	11.9902	11.814	11.8265
Ta.12737	9.47895	9.11455	9.19575	9.66705	9.7383	9.4564	9.7295	9.81925	9.5451	9.48765	9.81515
Ta.1274	11.8465	11.6586	12.3526	12.6593	12.308	12.3105	12.783	12.3761	12.339	12.2166	12.2821
Ta.12742	10.8825	10.8634	10.4369	10.1189	10.0387	10.3323	9.89175	9.94755	9.5087	9.7008	9.6751
Ta.12756	10.3639	10.3574	9.92705	10.0172	9.451	10.0511	9.77415	9.74565	9.4368	9.45385	9.4056
Ta.12774	10.6033	10.7624	9.2595	9.1334	9.1062	9.13375	9.01965	9.25635	9.0344	9.0303	8.9156
Ta.1278	11.2459	11.1293	12.6784	12.9198	12.8693	12.9435	13.3692	13.5799	13.529	13.2158	13.0859
Ta.12786	14.7797	14.3814	14.0117	13.8245	13.9462	14.2805	13.6212	13.8792	13.7532	14.1207	14.6318
Ta.1279	11.6032	11.992	12.4916	12.4368	11.8906	12.5054	12.9778	12.7999	13.0092	12.3461	11.3754
Ta.12792	10.3212	10.3865	9.477	9.57605	9.63405	9.46725	9.45275	9.31945	9.5574	9.2882	9.40285
Ta.12802	9.56035	10.001	10.8908	11.1661	11.3456	11.1615	10.7337	10.7565	10.6882	10.6346	10.5737
Ta.12820	13.1474	11.9413	10.553	10.6559	10.7043	10.2728	10.4319	10.5637	10.4848	9.9572	9.95615
Ta.12837	11.2171	11.1321	10.8739	10.9606	10.7152	10.7092	10.3807	10.1547	10.1424	10.0779	10.3536
Ta.12854	9.78345	9.1062	9.24165	9.57125	9.70725	9.73425	9.7647	9.87815	10.0073	9.76435	9.78185
Ta.1286	12.78	12.5383	12.5834	12.956	13.0198	12.8298	12.9485	12.8829	12.9809	12.8141	13.3431
Ta.1287	9.2996	9.20055	9.55935	9.8321	9.9977	10.4015	10.5323	10.606	10.9485	11.8224	12.978
Ta.12878	11.0778	10.7941	10.0165	10.2348	9.9234	10.2616	10.1142	10.0923	9.9669	10.0136	10.4131
Ta.1289	10.3744	10.6657	10.8074	10.9058	10.456	10.9163	11.6086	11.9024	11.7498	12.2374	12.368
Ta.129	9.78085	9.29295	9.2255	9.50995	9.30285	10.1236	10.514	11.2891	12.0172	13.2828	14.0893
Ta.1291	10.5681	12.1078	12.0011	11.52	12.1259	11.2148	10.6748	10.298	10.1711	9.84725	9.83915
Ta.1293	10.4253	10.6524	11.2267	11.8285	11.5961	11.5221	11.7477	11.5617	11.4103	11.2873	11.1808
Ta.12942	9.663	9.7439	9.7456	9.9945	9.95505	9.68985	9.93745	10.0612	9.7856	10.6039	11.3029
Ta.1295	9.57055	11.5265	12.135	12.0902	11.866	10.719	9.08845	8.87755	9.316	8.9917	8.82075
Ta.1297	8.9007	8.63265	8.88665	8.8785	8.72295	9.16455	9.43785	10.4561	10.7234	11.0125	11.1734
Ta.12979	11.7094	11.8393	11.7582	11.3879	11.2932	11.4757	11.2887	11.2255	11.0172	10.9865	10.1224
Ta.12987	10.9354	11.0485	10.5768	10.558	10.0611	10.1406	10.369	10.5795	10.2383	10.508	10.4503
Ta.130	14.1832	13.935	13.3297	13.2376	13.1749	13.0993	12.8462	12.9345	13.0853	13.4151	14.0009
Ta.1308	9.43845	10.4318	14.3687	13.9911	13.1256	13.7416	14.2261	14.8323	14.6301	14.6963	14.5084
Ta.1309	12.6989	13.1794	12.8075	12.7568	12.6555	12.3201	12.1964	12.4397	12.6668	12.5538	12.3437
Ta.131	8.6959	9.09665	11.0663	10.9277	11.1148	11.7454	11.0717	11.3768	11.0548	11.5321	11.8485
Ta.1312	12.624	12.5038	11.9756	11.7487	11.5654	11.785	11.305	11.2845	11.0363	10.8156	10.6655
Ta.1314	8.85705	8.9498	10.8255	10.9823	12.6249	13.5337	12.5171	13.3023	13.9932	13.6756	13.819
Ta.1315	10.2378	10.9275	14.5751	14.53	14.3969	14.9294	14.9306	15.106	15.2069	15.0644	14.878
Ta.13166	13.0866	12.9405	12.5676	12.7561	12.8535	12.8064	12.4953	12.6036	12.5666	12.4087	12.7383
Ta.1317	13.0148	13.3409	13.2437	13.0577	12.9451	12.7802	12.5542	12.6509	12.6925	12.4278	12.6109
Ta.13173	13.5986	13.6304	13.3255	13.488	13.4258	13.4036	13.6221	13.1058	13.0344	13.1953	12.8833
Ta.13177	12.1596	11.688	11.535	11.6957	11.6301	11.8054	11.4476	11.4201	11.3446	11.1722	11.0799
Ta.13189	13.5683	13.4306	12.9486	12.6927	12.2823	12.4435	13.1581	13.2253	13.5738	13.2712	13.5525
Ta.13194	10.0766	10.2155	9.20255	9.12335	9.111	9.07715	9.0425	8.8976	9.1291	8.8413	9.02185
Ta.13196	10.6925	10.9953	11.0387	10.7425	10.3863	11.0826	10.5671	10.6389	10.445	10.5004	10.0692
Ta.13210	9.916	9.9784	11.0967	11.9746	12.2685	12.6515	13.3296	13.283	13.4171	13.8537	13.8082
Ta.13212	11.6518	11.8966	12.1508	11.927	11.5397	11.6735	12.3596	12.774	12.7538	13.0135	12.3941
Ta.13214	10.5007	11.5612	12.2912	11.8395	11.4983	11.8645	12.1799	12.3163	12.0106	12.8677	11.9413
Ta.13217	10.6585	10.4603	10.35	9.9048	9.96375	10.0648	9.6172	9.7465	9.7745	9.8455	9.84035
Ta.13223	11.1407	10.6721	10.2914	10.7415	10.7599	10.7872	10.7823	10.6289	11.0315	10.7477	10.4675
Ta.13240	14.4144	13.5381	13.5174	14.1131	14.0191	14.2312	14.5082	14.6141	14.6656	14.9145	14.8736
Ta.13245	12.1621	12.2666	11.2519	10.7907	11.1557	11.1167	11.091	11.1156	11.2259	11.3308	10.8239
Ta.13246	13.0092	12.8355	12.7672	12.6349	12.2792	12.4003	12.1257	11.9549	11.8151	11.6459	11.4051
Ta.13249	8.98815	9.58595	10.0069	9.4248	9.60495	9.6485	9.2032	9.0997	9.3364	9.1234	9.03455
Ta.13250	11.3537	11.6772	11.013	10.8051	10.5254	10.6151	10.5483	10.5223	10.7426	10.76	10.4541
Ta.13256	12.2316	12.7574	12.0326	11.6016	11.7555	11.2678	11.138	11.1729	11.4298	11.3559	10.5283
Ta.13258	11.2717	11.4113	10.981	10.6982	10.7446	10.218	10.7622	10.9293	10.9419	10.9722	10.8816
Ta.13263	10.3903	10.2628	9.9666	10.1033	9.92155	10.3712	10.12	9.96365	9.7461	9.5273	9.66345
Ta.1327	10.3377	10.925	10.5395	10.3424	10.2255	10.249	10.7465	11.2285	11.0967	11.0907	10.8849
Ta.13273	12.3595	12.6031	12.6943	12.6169	12.5403	12.3288	12.1125	12.0805	12.0779	12.2669	12.1867
Ta.13282	11.5479	11.5145	11.4416	10.9459	10.4287	10.9637	11.5736	11.3679	11.3755	11.2537	11.3765
Ta.13285	11.6359	11.4038	10.8403	10.6971	10.8598	10.9897	10.9315	10.9318	10.8204	10.8147	11.3476
Ta.13295	11.573	11.6648	11.9089	12.0821	12.5912	12.4569	12.4857	12.4407	12.9295	12.7456	12.2269
Ta.13297	9.50525	9.72135	9.3489	9.1408	9.14225	9.2398	9.30865	9.417	9.2912	9.92215	9.6688
Ta.13313	13.4831	13.6595	13.4804	12.9845	12.8249	13.4218	13.4727	13.2471	13.4729	13.1316	12.5689
Ta.13334	12.2919	11.8156	10.274	10.2442	9.9017	9.32205	9.5845	9.6921	9.9647	9.3233	9.1542
Ta.13340	11.166	11.416	12.6551	12.5537	12.6333	12.599	12.5893	12.1384	12.1186	11.6592	11.8133
Ta.13349	10.7785	10.9255	10.5019	10.3153	10.4448	10.4218	10.2564	10.3722	10.323	10.2573	10.421
Ta.13358	9.573	10.1078	10.0752	9.6552	9.55065	9.32385	9.25285	9.4084	9.2113	9.4215	9.2351
Ta.13361	9.4936	9.61655	9.40555	9.7656	9.81415	9.99385	9.82415	9.6401	9.506	9.32955	9.30565
Ta.13368	10.0492	10.526	9.6866	9.58265	9.50395	9.5781	9.55485	9.4984	9.4894	9.4209	9.5499
Ta.13369	11.0085	11.1921	11.0515	11.0147	11.1718	10.906	10.7844	10.6346	10.7168	10.4784	10.3715
Ta.13370	9.7697	9.86075	9.68895	9.4135	9.18075	9.4257	10.2105	10.1255	10.2754	10.3201	9.9705
Ta.13380	9.44455	9.28005	9.12695	9.2105	9.19385	9.1005	9.396	9.5541	9.6844	10.3484	11.0876
Ta.13382	9.3217	9.22635	9.22615	9.23925	9.36665	9.1344	9.34995	9.36055	9.7065	9.9901	10.3512
Ta.13385	9.5916	9.20675	9.4132	9.31885	9.7805	9.65165	9.59765	9.54705	9.6576	9.71065	10.6974
Ta.13396	9.81335	9.4263	9.7674	9.9131	9.9274	10.1719	10.2454	10.3144	10.1328	10.2654	11.8799
Ta.134	11.4622	11.6408	11.8169	11.9207	11.8185	11.9773	12.2228	12.3447	12.4992	12.1929	11.8018
Ta.13400	9.9872	9.75125	10.548	11.3736	11.7468	12.1654	12.5067	12.7507	12.9467	13.3959	13.7442
Ta.13403	9.60055	9.4544	9.4875	9.7601	9.61735	9.6154	9.91855	10.0908	10.0632	10.2675	10.9073
Ta.13405	11.4804	11.3817	10.9747	10.6316	10.4303	10.8338	10.4364	10.4655	10.3795	10.6245	10.7982
Ta.13419	9.6253	10.3494	10.577	10.2102	10.3644	9.51955	9.75065	9.46985	9.8325	9.646	9.5396
Ta.13420	9.6003	10.4288	10.53	10.2554	10.422	9.722	9.711	9.5828	9.9801	9.6186	9.63195
Ta.13427	9.7248	10.0393	9.8891	9.36835	9.47	9.6941	9.30285	9.3673	9.1568	9.2188	9.1981
Ta.13439	9.6772	9.2902	10.3545	10.8518	11.6404	11.878	12.0914	11.7638	11.9184	11.1786	10.8368
Ta.13448	12.5009	12.548	12.2991	12.2975	11.8393	11.56	12.0775	11.9474	12.0552	12.1105	13.0171
Ta.13461	11.3308	10.9367	10.7609	10.966	11.1913	10.9628	10.897	10.7716	10.4547	10.3457	10.7147
Ta.13464	9.78565	10.555	10.7921	10.4919	10.0842	10.4405	10.7839	10.9056	11.2067	11.1452	10.2331
Ta.13466	11.6284	11.8936	11.553	11.5453	11.6326	11.4979	10.792	11.0639	10.7348	10.7111	10.5579
Ta.13468	11.4964	10.5739	9.278	9.2888	9.43665	9.29125	9.24935	9.2498	9.2581	9.4194	9.52475
Ta.135	11.7776	11.362	10.9486	11.2538	11.2073	10.7525	10.6328	10.625	10.6853	11.1556	11.6098
Ta.13500	10.7479	10.4292	10.2567	10.7844	10.9591	11.1065	11.2065	11.1353	11.2626	11.7515	12.2339
Ta.13506	11.3075	10.4771	9.5817	9.86195	10.1734	9.9495	10.1456	10.0855	10.1864	10.3342	10.3793
Ta.13508	11.6669	11.5538	11.2372	11.2342	11.2572	11.0309	10.5467	10.3437	10.0991	9.8159	9.536
Ta.13517	10.1778	10.201	9.6736	9.74685	9.24615	9.85265	9.7965	9.71435	9.343	9.39895	9.39875
Ta.13520	10.7884	10.6577	10.5392	10.4748	10.1998	10.3896	10.154	10.0976	9.9475	9.8076	9.9413
Ta.13526	9.8009	10.1575	9.717	9.5254	9.23415	9.4449	9.09855	9.19775	9.0825	9.3007	9.32165
Ta.1353	13.6435	13.6723	12.1773	11.8286	11.7296	11.2588	11.1371	11.1218	10.7759	10.6773	10.7489
Ta.13533	9.3639	9.4478	9.263	9.1246	9.15835	9.24835	9.11205	9.1978	9.3839	10.0753	9.73165
Ta.13537	11.955	12.1759	11.983	11.9306	11.6414	12.1919	12.4451	12.6313	12.9677	13.1569	12.9122
Ta.1357	12.3208	12.1362	12.2448	12.1283	11.9551	12.1878	12.5893	12.6127	12.8759	12.6598	12.5583
Ta.13571	9.7241	10.2409	9.6962	9.30525	9.35195	9.29525	9.15675	9.0713	9.3087	9.23625	9.7784
Ta.13576	9.2743	9.04495	9.18375	9.58955	9.50345	9.358	9.5309	9.59055	9.3848	9.037	9.2494
Ta.13577	9.48945	10.7187	10.3185	10.3198	10.0346	9.9044	9.75605	9.61245	9.1281	9.34015	8.8866
Ta.13578	10.6329	10.6896	10.0267	10.0574	9.83705	10.1469	9.9926	10.1738	9.8443	9.98685	9.4059
Ta.1358	13.6459	13.7869	13.8271	13.4976	13.374	13.2144	13.2038	12.9907	13.114	13.0666	12.3787
Ta.13581	9.6742	9.4736	9.5006	9.5039	9.73715	9.92735	9.9415	9.97445	10.1124	10.1611	10.4446
Ta.13582	11.3084	11.2858	11.0302	10.8281	10.5389	11.2198	10.5879	10.6727	10.5942	10.4286	10.5031
Ta.13584	10.0555	10.7858	11.4459	11.3355	11.2153	11.3147	11.4758	11.4703	11.807	11.3969	11.3437
Ta.13593	11.1282	11.1708	10.9933	10.9599	10.7546	11.2232	10.7668	10.6823	10.3909	10.2225	10.1021
Ta.13596	9.90485	9.61475	9.5397	9.93245	9.9014	10.1618	10.5622	10.7043	10.925	10.705	10.2968
Ta.136	10.6098	10.8504	10.6441	10.6953	10.7097	10.3611	10.0027	10.0694	9.7934	9.7591	9.83375
Ta.13606	10.5076	10.6978	10.3729	10.3852	10.3413	10.3885	10.0791	10.1355	9.8821	9.706	9.8086
Ta.13610	10.491	10.7502	11.0915	11.0281	10.8257	11.0251	11.0735	10.8232	10.5686	10.3699	9.9702
Ta.13634	10.6249	10.7541	12.209	12.577	12.6485	13.3604	13.4596	13.5686	13.3791	13.1184	12.7289
Ta.13635	9.9213	10.199	10.4858	9.9843	9.83005	10.3808	10.89	10.9763	10.6659	10.8175	10.6404
Ta.13639	10.3188	10.3864	10.5437	10.4228	10.3455	10.7514	10.259	10.1011	9.9465	9.85085	9.64875
Ta.1364	12.6871	12.8082	12.5054	12.416	12.2512	11.9597	11.6971	11.6234	11.2521	11.5486	11.5675
Ta.13645	10.5457	10.5057	9.92545	10.0577	9.7032	9.8294	9.7514	9.63805	9.7249	9.70875	9.81145
Ta.1365	12.7292	13.2219	14.4879	14.3255	14.2283	14.3577	14.4916	14.4377	14.4726	14.3558	14.1717
Ta.13669	11.3137	11.3269	12.509	12.8987	13.1375	12.9295	12.7483	12.4381	12.6335	12.0799	11.6159
Ta.13690	10.7181	11.37	11.1941	11.3059	11.4028	10.5676	9.44945	9.45805	9.4517	9.1053	9.17745
Ta.13691	11.5336	11.4543	11.1709	11.018	10.6047	10.8928	10.3926	10.3254	10.1795	10.0743	10.023
Ta.13692	12.4759	12.7634	12.1671	11.7911	11.6619	11.4762	11.1249	11.3863	11.4552	11.4084	11.4882
Ta.13723	9.5264	9.1973	9.48995	9.6679	9.52895	9.82945	9.9817	10.0913	10.0521	10.1188	9.65645
Ta.13729	12.1501	12.4653	12.3957	12.5295	12.6745	12.568	12.2589	12.1052	12.128	12.1768	11.7932
Ta.1373	9.5898	9.57705	9.64105	9.7114	10.0752	10.1161	10.5518	10.5695	10.3603	9.722	9.71365
Ta.13737	14.3015	14.1977	13.4748	13.3809	13.1416	13.1509	13.2541	13.3521	13.5956	13.2765	12.7546
Ta.13748	11.3768	11.2536	11.071	11.2398	10.9032	11.3185	11.3184	11.3057	11.5273	11.641	12.0461
Ta.13756	12.0772	11.95	11.8643	11.9611	12.2567	11.9817	11.6468	11.6779	11.5615	11.5252	11.5113
Ta.13767	11.7175	11.9536	11.717	11.3262	11.4064	10.9997	11.0767	11.1968	11.239	11.2024	11.1093
Ta.13778	8.95665	8.9488	8.95825	8.9431	9.14325	9.13425	9.0969	9.44255	9.2381	9.2335	9.8752
Ta.1378	12.5529	12.4906	11.6504	11.3982	11.3992	11.3468	11.2586	11.1643	10.9999	11.007	10.886
Ta.13793	11.8995	10.6776	10.6694	11.57	13.0854	11.8189	12.722	12.7747	11.3196	11.1231	13.3492
Ta.1380	11.2478	11.339	11.2492	11.6542	11.9204	11.7322	11.2864	11.3615	11.2911	10.8605	10.9276
Ta.13804	10.5818	10.0166	9.85995	10.388	10.4676	9.9291	9.96045	9.98215	9.9571	9.78275	9.93085
Ta.1381	10.9364	11.2772	10.0396	9.9323	9.5857	9.72825	9.6049	9.4909	9.638	9.7345	9.59295
Ta.1382	12.5891	12.6228	11.5897	11.0661	11.2551	11.258	11.1494	10.8352	10.9905	10.4824	9.73935
Ta.13826	12.3392	11.9568	9.8037	9.7406	9.65225	9.30795	9.46555	9.4956	9.4038	9.425	9.2741
Ta.13829	10.7852	10.4669	9.51975	9.3418	9.45035	9.1215	9.41305	9.51745	9.4739	9.5379	9.58535
Ta.13835	10.6887	10.7973	9.9576	9.57575	9.7631	9.28075	9.5698	9.4371	9.9826	9.53635	9.3799
Ta.13838	14.579	14.0714	12.6782	12.7779	12.7247	11.7897	11.0408	11.0783	10.0234	9.57265	9.55935
Ta.13849	12.295	12.375	12.6387	12.4718	12.4119	12.174	11.9482	12.0897	11.8644	11.7438	11.8851
Ta.13855	9.7591	9.84175	9.09905	9.16535	8.9507	9.01005	8.9694	8.95155	8.9261	9.0033	9.14655
Ta.13863	10.6076	10.6901	10.4832	10.7529	11.0373	10.7332	10.2537	9.993	9.9185	10.392	10.2485
Ta.13865	13.4181	13.4582	12.9017	12.845	12.7378	12.6055	12.2607	12.116	12.0468	12.1138	12.0312
Ta.13866	11.3361	11.04	11.0192	10.7494	10.6677	10.8106	10.0115	9.91825	9.5085	10.1558	9.69445
Ta.13877	10.9244	10.8425	10.5085	10.6089	10.9368	10.7285	11.339	11.628	11.4332	11.4013	11.6272
Ta.1391	13.0282	12.7172	11.3316	11.1014	11.2736	10.9797	10.4398	10.3674	10.133	10.0373	10.2094
Ta.1393	11.3893	12.0605	11.7022	11.3686	11.3266	11.3833	10.4956	10.4755	10.3983	10.4142	10.1027
Ta.13936	13.4685	13.5277	13.6229	13.3497	13.0618	12.8335	12.949	13.1638	13.2299	12.9814	12.574
Ta.13948	10.2024	10.5391	11.3242	11.2615	10.8399	11.3395	11.3751	11.4943	11.4547	11.2703	10.9711
Ta.13979	12.0601	12.0794	11.6412	11.3187	11.2712	11.185	10.9134	11.12	10.972	10.9974	11.1206
Ta.13985	10.582	10.9536	10.1048	9.9398	9.9671	9.87495	10.0359	10.048	9.8755	10.0564	9.75685
Ta.140	11.7593	11.4588	12.0812	12.3318	12.7096	12.971	12.8852	12.9811	12.7942	13.0417	13.4309
Ta.14001	12.6159	12.6857	12.7304	12.5521	12.7317	12.6639	11.9058	11.9078	11.9064	12.1175	12.3601
Ta.14007	9.55715	9.4001	9.2307	9.43815	9.99485	9.6218	9.73605	9.7036	9.6022	9.3507	9.2886
Ta.14012	9.5938	10.2177	10.3056	10.6522	10.6508	11.0065	11.1507	11.0951	11.3296	11.0507	10.9208
Ta.14015	9.55885	9.3702	10.1365	10.4417	10.675	10.6009	10.4872	10.4979	10.1718	10.1414	10.3195
Ta.14016	10.1455	10.1646	9.5667	9.7975	9.69435	9.60585	9.80575	9.82035	9.7617	9.5259	9.3554
Ta.14017	9.9561	10.0904	9.2348	9.19685	8.9411	9.0874	9.09145	9.33395	9.2115	9.15225	9.05975
Ta.1402	9.97385	9.39765	9.44055	9.751	10.0265	9.77685	10.0151	10.3198	10.902	11.1318	11.2522
Ta.14028	9.38235	9.30835	9.391	9.13485	9.53	9.48515	9.52505	9.52755	9.596	9.78105	10.0085
Ta.1403	13.665	13.4141	12.9752	12.8727	13.1051	12.9687	12.7231	13.1055	13.1002	12.8467	12.1504
Ta.14030	9.3396	10.8885	12.9845	12.7115	12.8826	12.5103	11.3224	10.7431	9.8079	9.50295	9.1632
Ta.14034	13.4795	13.3719	12.2691	12.1907	12.2143	11.6575	12.2859	12.8364	13.2977	13.7858	12.9264
Ta.14039	9.8934	9.57185	11.0279	12.5162	12.5696	13.1642	13.3732	13.3615	13.3467	12.9823	11.5838
Ta.14041	10.6555	11.6095	10.7707	10.1076	9.69105	9.55725	9.36335	9.3073	9.3193	9.2151	9.06555
Ta.14046	12.2713	11.9428	11.2152	11.2811	11.0419	11.3699	11.3444	11.6216	11.6489	11.3595	11.6374
Ta.14048	9.4749	9.5272	8.86605	8.73395	8.6575	8.81225	8.5403	8.539	8.7593	8.82685	8.5466
Ta.1405	8.9778	8.59055	9.75645	10.3301	10.4978	11.1125	12.2651	12.4031	12.5851	13.0973	13.2738
Ta.14051	11.2911	11.5011	11.7378	11.7569	11.9751	12.2984	11.968	11.7043	11.5809	11.4226	11.6344
Ta.14062	12.1603	12.1895	11.713	11.7126	11.5743	11.4836	10.8918	11.1679	10.9497	10.7586	9.9557
Ta.14065	10.8011	10.6974	10.5282	10.5447	10.0581	10.3032	9.8139	9.83355	10.2962	10.4201	10.4048
Ta.14072	10.5274	10.7868	11.0288	10.9937	11.1559	11.0473	10.8158	10.6115	10.5248	10.1093	10.1194
Ta.14073	13.9469	13.8443	13.1827	13.2276	13.0316	13.173	13.2212	13.2057	12.9352	13.0734	12.7538
Ta.14074	13.7723	14.1724	14.5344	14.3378	14.1601	14.2372	14.386	14.3115	14.2566	13.6806	13.5325
Ta.14082	10.7391	10.7674	10.5562	10.2441	9.8149	10.312	10.0224	9.6396	9.6769	9.7173	9.6977
Ta.14087	10.4175	10.6443	10.661	10.5227	10.8392	10.8816	10.9838	10.9368	10.9024	10.3869	10.3076
Ta.14088	10.645	10.5952	10.9777	11.4519	11.7468	11.2801	11.2202	11.0973	11.2987	11.4024	11.2081
Ta.14089	9.52985	9.36585	9.36185	9.31125	9.42415	9.39235	9.5013	9.5382	9.9624	10.0134	10.4544
Ta.14090	10.0944	10.3099	9.8663	9.7602	9.2061	9.71905	9.3818	9.53255	9.0894	9.0781	9.3404
Ta.14095	11.6571	11.3291	11.7407	11.9252	11.6365	11.8057	12.0651	11.7725	11.9399	12.4276	12.8043
Ta.14096	10.0595	9.67975	10.1033	10.2206	10.3516	10.3574	10.6887	10.8312	11.1088	11.3518	11.8697
Ta.14101	14.3736	14.312	13.5767	13.7056	13.4123	13.3363	13.1696	13.2922	13.346	13.1493	12.8908
Ta.14103	9.9291	10.0411	9.98155	9.7317	9.85845	9.6311	9.3846	9.53935	9.297	9.37335	9.50745
Ta.1411	9.45385	9.7978	12.2222	13.0728	13.3049	14.2513	14.2376	14.6711	14.6627	14.7725	14.8552
Ta.14111	9.53495	9.86585	11.06	11.7865	12.5828	12.574	12.4396	12.4963	12.6822	12.4632	12.634
Ta.14117	10.4545	10.5365	10.6887	10.8001	10.3944	10.5644	9.99915	9.8574	9.8389	9.846	9.49435
Ta.14119	12.1345	12.4838	12.5106	12.2947	12.2373	12.6967	12.0326	11.9398	11.9617	11.5172	11.1047
Ta.14134	9.24255	9.52825	10.2229	10.5833	10.3129	10.9186	11.1178	11.1471	10.2387	10.3686	10.3813
Ta.14146	12.8064	12.9724	12.3996	12.1122	12.2464	11.9421	11.5298	11.6505	11.8601	11.7884	11.67
Ta.14149	10.0148	9.6225	9.0707	9.0576	8.9873	9.114	9.10375	9.07875	8.9119	8.9718	8.94315
Ta.14157	13.4977	13.4858	13.6605	13.7389	13.8096	14.0542	14.0076	13.7722	13.9091	13.466	13.5676
Ta.14163	11.234	10.8134	10.1708	10.1886	10.1278	9.5929	9.54615	9.84785	9.9068	9.78335	9.9036
Ta.14166	11.2756	11.6848	11.8791	11.8811	11.6686	12.2425	12.0098	11.9354	12.1262	11.7343	11.4931
Ta.14168	11.2194	11.926	11.9297	11.1767	11.1935	11.4706	11.2405	11.0651	11.2016	11.2859	10.6432
Ta.14183	10.1674	10.6717	9.75615	9.27355	9.0901	9.21445	8.8142	8.9478	8.7092	9.04875	8.92515
Ta.14213	10.0591	9.69595	9.7621	10.0031	10.2989	10.1057	10.5629	10.5006	10.3932	10.3501	10.5197
Ta.14219	10.4078	10.5815	10.1496	10.1484	10.2633	10.1777	9.8919	9.94205	9.8272	9.8489	9.89035
Ta.14220	11.3379	11.258	10.6801	10.4835	10.3651	10.5915	10.5031	10.4361	10.53	10.6139	10.5184
Ta.14226	9.1432	9.73625	9.9531	9.2641	9.031	9.4604	9.25515	9.211	9.3462	9.13735	9.1221
Ta.14238	10.1471	11.1493	11.1148	11.7114	11.061	10.6217	11.0217	11.3992	11.6841	11.2875	11.2063
Ta.14239	10.6917	10.6009	10.399	10.5032	10.3701	10.0693	9.6973	9.7506	9.5564	9.66015	9.65975
Ta.14241	9.00225	9.08165	9.1669	9.5666	9.69975	9.94695	10.1384	10.0639	10.1653	10.1099	10.3445
Ta.14245	13.4864	13.3205	13.5211	13.9382	13.9375	13.8838	13.8861	13.7117	13.5584	13.3185	13.3686
Ta.14249	11.7998	11.6848	10.8394	10.9779	11.0132	10.7967	10.4973	10.3903	10.3653	10.6286	10.6675
Ta.14264	10.2119	10.337	10.8697	10.9332	10.9036	11.3337	11.4078	11.3181	10.992	11.1935	11.3332
Ta.14299	11.0116	11.0408	11.0419	10.8982	11.6024	11.472	11.217	11.1487	11.0935	10.9227	10.7336
Ta.14316	9.18975	9.57935	9.5177	9.51085	9.2544	9.0556	9.11565	8.9558	9.0597	9.4048	9.16585
Ta.1432	9.91075	10.3179	10.5228	10.1518	10.2532	10.9036	11.654	12.1526	12.5019	13.5045	13.7901
Ta.14334	10.5968	10.8408	10.5923	10.1495	9.98305	10.4835	9.72195	9.8175	9.8717	9.7867	9.6691
Ta.14337	11.1292	11.1548	10.5954	10.4809	10.3269	10.3105	10.0511	9.964	9.7806	10.2436	10.6151
Ta.1434	9.85535	10.342	9.94005	9.6405	9.2621	9.2762	9.17705	9.28155	8.869	9.0602	9.35655
Ta.14340	10.5303	10.5203	10.2832	10.3565	10.1877	10.1502	9.4756	9.42425	9.5241	9.2131	9.26425
Ta.14347	11.7826	11.8085	11.9851	11.7363	11.3868	11.7611	11.5842	11.5093	11.4249	10.9168	10.8972
Ta.14351	11.0199	10.8366	10.4356	10.6522	10.4543	10.6854	10.5473	10.725	10.6089	10.503	10.2348
Ta.14366	9.49985	9.6483	10.52	10.8447	11.1663	11.8838	12.096	12.4869	12.4267	13.3676	13.4744
Ta.14369	9.67525	10.2495	9.88595	9.49545	9.4283	9.1104	9.08185	9.22725	8.9954	9.03755	8.92665
Ta.14391	10.5717	10.8282	10.21	9.7687	9.8189	10.0984	9.38425	9.68835	9.2306	9.4675	9.51975
Ta.14392	9.0089	9.69215	10.6688	10.8293	10.3186	10.5602	10.0381	9.34335	9.4093	9.31895	8.73595
Ta.14395	10.0343	10.3173	10.1874	9.9329	9.96135	9.70515	9.5262	9.556	9.5104	9.7882	9.84865
Ta.14404	14.8925	14.6789	14.0932	14.3167	14.085	14.2585	13.9901	14.1024	14.1798	14.3202	13.9933
Ta.14408	12.0174	12.1914	12.4317	11.9235	11.8895	11.5061	12.1922	12.2088	12.1391	12.3034	13.1624
Ta.14409	13.1702	13.4477	13.0264	12.9375	13.6791	13.0434	12.5776	12.8694	12.8939	12.8612	13.0696
Ta.1441	10.1041	10.5278	9.80085	9.76115	9.22165	9.5431	9.3869	9.42785	9.0108	8.97975	8.7838
Ta.14429	12.2633	12.6195	12.5872	12.4936	12.4722	12.2356	12.0487	12.1061	12.1982	12.051	12.4255
Ta.14440	12.7979	13.0504	12.7881	12.7069	12.3668	12.4121	12.088	11.9901	11.9627	11.797	11.6036
Ta.14443	11.3106	11.6976	12.0641	12.2369	12.3835	12.5173	12.2564	12.2155	12.5362	11.8715	11.7171
Ta.14445	12.5276	12.3027	12.0235	12.0083	12.1564	11.5703	11.5155	11.3795	11.5126	11.3076	11.694
Ta.14447	9.5521	9.8927	13.4431	13.2274	12.5457	12.888	13.1373	14.0103	13.7339	14.1345	14.0746
Ta.14454	11.0241	10.6323	9.57105	9.61615	9.16815	9.03305	9.25575	9.27345	9.3206	9.20855	9.32915
Ta.14463	13.4909	13.6283	13.3106	12.9889	12.8221	12.5839	12.5187	12.6857	12.6065	12.6136	12.9801
Ta.14464	10.5498	10.6682	10.4472	10.2191	10.1733	10.0489	9.89325	9.76435	9.7867	9.9932	10.0466
Ta.14471	10.7653	10.8333	10.2469	10.3184	10.1236	10.0472	9.66715	9.85915	9.7901	9.57085	9.61925
Ta.14477	10.6048	11.1568	10.6734	10.8437	10.3804	10.2686	10.6119	10.8454	10.4706	10.6283	9.7134
Ta.14479	13.2091	13.3559	12.7537	12.8524	12.718	12.5408	12.3047	12.3543	12.2108	12.3877	12.6868
Ta.14486	11.2715	11.4705	11.5353	11.3575	11.8184	11.6797	11.4044	11.1107	11.2625	10.9938	11.1595
Ta.14488	12.6616	12.9447	13.0647	12.8572	13.0101	12.7331	12.3241	12.3369	12.3707	12.1431	12.2126
Ta.14491	11.8125	11.8413	11.0663	11.1565	11.1197	10.7308	10.7967	10.4817	10.2023	10.4442	10.3179
Ta.14496	9.46825	9.3429	9.28215	9.48065	9.6665	9.34715	9.72595	9.7752	10.0151	10.1323	10.191
Ta.14501	9.56975	9.3302	10.5994	11.0725	11.4918	12.1684	12.9764	13.5083	13.5422	13.8447	13.618
Ta.14510	9.61905	9.5497	10.1856	10.7217	10.9476	11.3229	11.6694	11.7576	12.5293	12.8101	13.6814
Ta.14516	9.49765	9.1892	9.57905	9.81285	9.9903	11.0178	12.4584	13.0727	13.0835	13.6828	13.8535
Ta.14517	13.6266	13.7878	13.2516	12.9954	13.1669	12.9722	12.4319	12.9641	12.7052	13.0056	14.2341
Ta.14519	13.278	13.6273	14.125	14.3778	14.3668	14.3946	14.147	14.2964	14.2602	14.4097	14.597
Ta.1452	10.8193	10.976	9.98485	9.6427	9.47895	9.23835	9.31375	9.4905	9.2457	9.27855	9.3481
Ta.14520	12.5603	12.5418	11.706	11.6102	11.7093	11.9748	11.8392	11.832	11.82	11.4618	11.0608
Ta.14537	11.9767	12.1427	11.9996	11.6343	11.3587	10.7072	10.1564	10.7056	10.3436	10.7283	10.279
Ta.14539	10.8342	10.9019	9.8141	9.79825	9.7799	9.9765	9.4936	9.35445	9.3786	9.61045	9.65735
Ta.14540	11.8544	11.9757	11.2116	11.1459	10.8843	10.2242	10.0198	10.2764	10.0774	10.3448	10.1706
Ta.14555	11.0533	11.2537	10.7965	10.4485	10.369	10.7043	9.9409	10.0983	10.1542	10.0418	9.9723
Ta.14556	12.1991	11.8337	10.959	10.818	10.4756	10.3129	10.2236	10.312	10.255	10.4825	10.0773
Ta.14557	12.9525	12.7149	12.1941	12.101	12.2467	11.9249	11.6153	11.6154	11.7966	11.9491	11.992
Ta.14561	14.2363	14.2772	13.9756	13.922	13.1216	13.3706	13.5709	13.4782	13.536	13.7053	13.4275
Ta.14562	11.0097	11.0877	10.9308	10.5958	10.588	10.6784	10.3855	10.5006	10.5392	10.262	10.2669
Ta.14565	13.0554	12.8622	12.6944	12.4732	12.2675	12.3133	12.1717	12.4497	12.3052	12.2193	12.1469
Ta.14580	10.7438	10.3294	9.4884	9.54755	9.42385	9.2784	9.49725	9.5564	9.511	9.60215	9.7668
Ta.14585	11.6959	12.1251	12.2652	11.9844	11.1899	10.9143	11.1778	11.2551	11.2435	11.5263	10.8414
Ta.14587	12.9998	12.6864	12.0083	11.7328	11.6924	11.1081	11.113	11.2932	11.3602	11.5003	10.866
Ta.14614	10.0946	9.74895	11.9412	12.6477	13.5242	13.8013	14.0059	14.2674	14.4219	14.243	14.333
Ta.14616	9.02865	9.78855	10.7312	10.3931	10.811	10.7703	10.1791	9.81765	9.6288	9.11345	9.1682
Ta.14621	9.2846	9.12485	9.12325	9.10395	9.3683	9.79895	9.33435	9.54465	9.2391	8.96435	9.1602
Ta.14625	10.9849	11.7621	15.5153	15.5543	15.5998	15.5991	15.533	15.4594	15.4639	15.5319	15.5225
Ta.1463	10.6963	10.522	9.98715	9.57495	9.5478	9.90265	9.7134	9.63275	9.7744	10.0441	9.7554
Ta.14631	12.5255	13.0709	13.7169	13.4812	13.2827	13.3286	13.7891	13.949	13.8292	13.7759	13.8716
Ta.14661	14.15	14.0432	13.8902	13.9135	13.9451	14.0123	13.6259	13.4284	13.5293	13.1991	12.9882
Ta.14669	10.4619	10.0428	9.7889	10.5275	10.4253	10.5388	11.0012	11.1104	11.2615	11.1089	11.2789
Ta.14689	9.7716	10.1407	10.214	9.5421	9.0603	9.7995	9.2011	9.503	8.938	8.8752	9.14175
Ta.1469	11.8498	11.5986	11.5656	11.5617	11.4758	11.7831	11.5866	11.3184	11.1406	10.9111	10.746
Ta.14690	11.1489	11.1744	11.0518	11.3788	11.2027	11.4753	10.9323	10.938	10.7731	10.4631	10.2961
Ta.14696	10.3036	10.5393	10.2239	9.95465	10.0992	9.93435	9.47865	9.50835	9.5454	9.6013	9.66705
Ta.14698	9.5201	10.335	11.4514	11.5746	11.411	11.7067	11.2976	11.2291	11.1692	10.7661	10.4087
Ta.147	9.41865	9.58615	9.49795	9.48455	9.92075	9.46175	9.8228	9.8931	10.0893	11.5256	12.1653
Ta.14705	11.2209	11.2958	11.032	10.9348	10.3896	10.8392	10.7744	10.7804	10.6171	10.6138	10.4917
Ta.1471	11.803	11.9812	12.5595	12.6623	12.4322	12.6914	12.7617	12.9554	12.6879	12.6281	12.7826
Ta.14721	11.5725	12.0137	12.2295	12.0743	12.165	12.3961	12.6412	12.7216	12.3442	12.1088	12.1395
Ta.14764	9.75265	9.6275	9.63145	9.7143	10.4841	9.95035	10.0926	10.0469	10.2381	9.92645	10.1143
Ta.14776	11.722	12.0378	12.5655	12.3495	12.2165	12.6428	12.7239	12.8009	12.8525	12.5636	12.8378
Ta.14784	11.5823	11.4828	10.737	10.7064	10.6882	10.4482	10.4762	10.4747	10.1469	10.2116	10.3792
Ta.14791	10.0041	10.1708	9.77355	9.60775	9.4227	9.62665	9.45125	9.5302	9.3343	9.42195	9.4722
Ta.1480	9.62235	9.97275	13.3255	14.2758	14.3378	14.9434	15.0557	15.2608	15.1232	15.201	15.2145
Ta.14822	9.66575	9.9043	10.0516	10.1246	9.625	9.6228	9.6056	9.4321	9.4865	9.41645	9.29365
Ta.14824	10.9893	11.0104	11.8102	12.1962	11.9385	12.4121	12.2794	12.3444	12.1335	11.7711	11.7837
Ta.14826	9.6547	10.0883	9.99615	10.4725	10.3826	10.4192	10.6636	10.5661	10.8323	10.312	10.4212
Ta.14827	12.1757	12.3639	12.9839	12.8925	13.1568	13.4611	13.2355	13.1671	13.2316	12.8427	12.7734
Ta.14829	10.2155	10.4759	11.4692	11.6498	11.7675	11.5677	11.2814	11.3747	11.4193	11.1691	11.2289
Ta.14840	10.3769	10.6342	10.3557	9.8671	10.0238	9.93575	9.70705	9.87215	9.4342	9.4519	9.19145
Ta.14848	10.5901	10.6457	10.3235	10.1316	9.59875	10.1526	9.7092	10.1349	9.443	10.2739	10.2214
Ta.14887	11.326	11.0222	11.3775	11.6972	11.7768	11.7596	11.8166	11.7549	11.7669	11.559	11.7445
Ta.14967	9.70745	9.5334	9.5394	9.89815	10.2191	9.96845	10.2557	10.225	10.0967	10.098	10.2265
Ta.14998	12.6072	12.0165	11.5309	11.5646	11.2709	11.6715	11.2098	11.231	10.9771	10.8429	10.1501
Ta.150	10.4404	10.6766	10.9887	11.1158	10.8285	10.899	11.169	11.2725	11.7293	11.4977	11.9866
Ta.15034	10.9623	11.1178	11.1812	10.9518	10.885	11.2942	11.3849	11.3943	11.2538	11.5367	11.5623
Ta.15049	9.67465	9.5213	9.45175	9.4954	9.95625	9.702	10.0842	10.4637	10.2759	9.9355	9.88075
Ta.1506	9.7166	11.6944	13.8056	13.4242	13.4247	12.9979	13.4704	13.4104	13.4758	13.3591	13.0729
Ta.15073	12.9821	12.6464	12.0922	12.6798	12.8537	12.4694	12.2214	12.1084	12.0664	12.1684	12.4253
Ta.15099	11.3184	11.123	10.6034	10.843	10.8608	10.5857	10.7147	10.627	10.8026	10.9155	10.7882
Ta.1517	10.857	11.036	10.1914	9.96675	9.9155	10.2353	9.8439	9.6042	9.5182	9.731	9.45865
Ta.15182	9.5051	9.70105	9.62085	9.964	9.71805	9.8703	9.93155	9.92195	10.5287	10.5068	10.2541
Ta.15206	9.48415	9.74935	10.0553	10.3815	9.7359	9.39325	9.7125	9.46825	9.6404	9.2566	9.3264
Ta.1522	10.8439	11.2936	11.5071	11.3891	11.3106	11.6212	11.1119	11.0203	10.9154	10.7659	9.92775
Ta.15240	8.90285	9.0198	9.0433	9.10055	9.05845	9.0674	9.1001	9.51745	9.1255	8.86075	8.9123
Ta.1525	9.3061	10.4159	11.6136	11.7983	12.0846	11.9075	11.9663	11.9352	11.6774	11.055	10.2922
Ta.15268	9.58495	10.2007	13.8954	13.6773	13.7814	14.2443	14.517	14.4183	14.6728	14.58	14.5813
Ta.1534	10.6213	10.7149	10.7938	10.8989	10.3394	10.8575	11.2203	11.3157	11.0706	11.3429	11.4642
Ta.1536	12.9238	12.9352	12.4757	12.1388	11.7843	12.1578	11.6386	11.7212	11.7291	11.47	11.083
Ta.15405	9.65245	9.1793	9.0884	9.4717	10.0191	9.5311	9.84915	9.91155	9.9278	9.4625	9.67315
Ta.1544	14.0511	14.3067	13.553	13.5169	13.5226	13.1205	13.5383	12.9792	12.9049	13.2284	13.9151
Ta.15454	8.97535	9.2495	9.21855	9.3052	8.9832	8.88685	8.9868	9.0659	9.261	9.17835	9.0032
Ta.1550	9.8385	10.1132	12.0151	13.1679	13.2961	13.5423	14.0486	14.0204	13.8847	13.7205	13.6945
Ta.1554	10.0305	10.0484	9.7025	9.77735	9.79495	9.46505	9.75675	9.52015	9.576	9.3328	9.52345
Ta.15576	9.25975	9.30875	9.2778	9.1348	9.3195	9.48875	9.5794	9.77035	9.8485	9.90225	9.93325
Ta.15612	9.871	9.7722	10.0485	10.1778	10.0758	9.91595	10.6063	10.8157	10.4793	10.3176	10.1705
Ta.1562	10.092	10.167	10.3542	10.5832	10.0521	10.5947	10.5359	10.9676	10.5018	10.956	10.9764
Ta.1563	9.8663	9.51795	9.3436	9.56495	9.4353	9.70965	9.9162	9.76425	10.34	9.96	10.1556
Ta.1565	10.0614	9.6974	9.66915	9.968	9.825	9.8758	10.0188	10.0246	10.0497	10.2695	10.5285
Ta.1577	12.6021	12.4698	11.6705	11.5323	11.6186	11.5135	10.7648	10.4397	10.8407	10.8841	11.4242
Ta.1580	9.88405	9.91275	9.7277	9.74815	9.2865	9.2925	9.443	9.62115	9.4293	9.2457	9.2747
Ta.15809	10.4659	10.6618	11.1359	11.0369	10.7646	11.4627	11.6646	11.6315	11.7796	11.6111	11.5864
Ta.15813	10.6999	10.8286	11.1585	11.1985	10.8208	11.5953	11.2945	11.3411	11.2622	11.1264	10.7582
Ta.15816	10.3629	10.1639	9.972	9.63135	9.50585	9.61	9.4122	9.2229	9.1775	9.30725	9.35485
Ta.15817	10.1837	10.0285	9.95595	10.2788	10.3058	10.4918	10.5956	10.7859	10.8045	10.8892	11.017
Ta.15821	9.6673	10.0045	9.9504	9.6593	9.4396	10.0316	9.52725	9.406	9.5429	9.39375	9.38375
Ta.15827	10.9897	10.9926	10.7408	10.8525	10.6906	10.7985	10.663	10.3471	10.0546	10.2057	10.1671
Ta.15830	11.0415	10.9717	10.6764	10.4069	10.3813	10.4138	10.1734	10.3221	10.2555	10.0836	10.1551
Ta.15855	12.7551	12.2817	11.6945	11.8415	11.8729	11.777	11.8958	11.9232	12.0478	12.1739	11.8742
Ta.15859	9.96295	9.71625	9.1336	9.22375	8.9105	8.9497	9.08365	9.0263	9.1934	9.28435	9.08925
Ta.15862	11.2576	10.9929	10.231	10.3239	10.464	10.3397	10.1711	10.2182	10.0646	9.8541	10.0321
Ta.15863	10.3683	10.8925	10.5416	10.5717	10.2126	10.2183	10.1223	10.1404	9.8256	10.0122	10.0454
Ta.15867	11.1847	10.6926	9.88445	9.7273	9.4718	9.50605	9.7984	10.0695	10.1334	10.3331	9.90925
Ta.15872	9.633	10.1292	10.2752	9.8848	9.64585	9.9653	9.6222	9.5827	9.6694	9.60725	9.53185
Ta.15874	11.3543	11.181	10.5642	10.7425	10.4998	10.5936	10.2313	10.3458	9.7655	10.2425	10.2595
Ta.15879	10.8579	10.7425	10.3619	10.4723	10.031	10.4115	10.4285	10.1355	9.8562	10.078	9.8857
Ta.15880	10.2088	10.4671	10.5734	10.3659	10.2599	10.0661	9.7657	9.74605	9.5169	9.85335	9.3518
Ta.15883	12.3109	11.6763	11.3294	11.1315	10.7233	10.6349	10.8599	10.9802	11.0235	11.4166	10.8496
Ta.1589	10.9679	10.7158	10.2454	10.3536	10.3978	10.1202	10.0052	9.94495	10.2571	10.2087	10.1623
Ta.15893	9.64615	9.83795	10.1448	10.1758	9.8938	10.339	10.3873	10.1001	9.7273	9.58095	9.23805
Ta.15932	9.36695	9.36295	9.26485	9.5533	9.09215	9.0206	8.81555	8.9712	8.8656	8.92585	9.04515
Ta.15939	11.4715	11.6628	12.0337	12.0615	11.8049	11.746	11.3011	11.3872	11.2917	11.3324	11.4041
Ta.15940	9.7127	9.5635	9.74865	9.9869	10.0312	10.531	10.5689	10.1527	9.9754	9.449	9.4059
Ta.15941	12.5565	12.1019	12.0913	11.9154	11.4895	11.234	10.5545	10.5958	10.7562	10.9092	9.92425
Ta.15946	12.6804	12.6396	12.4358	12.4599	12.3176	12.6179	12.3269	11.8215	12.1165	11.7668	11.7168
Ta.15953	10.1822	10.5229	10.6708	10.4148	10.2049	10.331	10.1796	10.0724	9.738	9.58765	9.5026
Ta.15956	10.7529	10.9472	11.2464	11.174	11.3412	11.4474	10.9965	10.9802	10.8511	10.7855	10.265
Ta.15959	10.7233	10.6966	10.206	10.3689	10.2865	10.1315	10.033	10.214	10.024	10.1533	9.93125
Ta.15970	13.6848	13.697	12.9232	12.7875	12.3899	12.4736	12.5102	12.4951	12.3853	12.3733	12.0176
Ta.160	11.4719	12.4845	15.4262	15.4489	15.3575	15.4735	15.363	15.4579	15.5053	15.5132	15.5127
Ta.16004	9.5366	9.2192	9.73965	9.5265	10.1112	10.4155	9.57855	9.40435	9.3175	9.3405	9.4824
Ta.16030	9.6075	9.3106	9.8861	9.71615	9.93885	10.0121	9.8413	9.7144	9.1991	9.046	9.2655
Ta.16039	10.6496	10.4861	9.83685	9.81005	9.6197	9.7133	9.5751	9.59465	9.3385	9.6628	9.55095
Ta.16040	10.9318	10.7665	10.2695	10.0709	10.2037	10.4023	10.319	10.0022	10.1974	10.145	10.3831
Ta.16044	10.8617	10.8493	10.2461	10.5917	10.2917	10.4905	10.3531	10.3889	10.3075	10.0724	9.9388
Ta.16045	10.4055	10.3404	10.7085	11.3425	11.4647	11.3505	11.3127	11.2207	11.1631	10.7199	10.5202
Ta.16059	10.876	10.5632	9.2941	9.2527	9.0893	9.11825	9.18245	9.21205	8.8838	9.09085	8.94305
Ta.16060	10.023	10.2736	9.76395	9.7365	9.52975	9.8719	9.6207	9.6939	9.3288	9.54655	9.2909
Ta.16061	11.4212	11.5451	10.4884	10.1349	10.1871	10.407	9.99655	9.89695	9.9682	10.1316	9.8232
Ta.16064	9.2605	9.9302	10.0165	9.2487	9.40545	9.5448	9.0208	9.1597	9.0806	9.342	9.38455
Ta.16079	10.2936	10.708	10.9643	11.712	11.821	11.4702	11.6087	11.6022	11.6621	11.4848	11.5216
Ta.16096	10.1251	9.8207	9.90845	10.4543	10.5808	10.2524	10.5044	10.5622	11.0594	10.8206	10.7816
Ta.161	11.878	11.7051	11.6078	11.5195	11.5379	11.5167	11.6338	11.458	11.5738	11.4346	11.1128
Ta.16103	12.3022	12.1371	11.7733	11.6421	11.8484	11.6179	10.8666	10.894	10.7059	10.5814	10.4603
Ta.16105	9.3864	9.62745	9.26015	9.0351	8.9764	8.91585	8.90465	9.1109	8.9095	9.06505	8.9921
Ta.16109	9.50035	9.5779	10.1074	10.5291	10.3072	10.8175	10.649	10.7171	10.0461	10.0367	9.9408
Ta.16118	10.7698	10.6667	10.8958	10.8697	10.7612	10.9838	11.6178	11.2671	10.7222	11.0999	10.8225
Ta.16120	10.3712	10.1503	9.8733	9.5772	9.6879	9.82645	9.84165	9.9384	9.4337	9.6878	9.54175
Ta.16123	9.4077	10.279	10.1886	9.42205	9.2623	9.4014	9.26065	9.34725	9.3312	9.55695	9.45085
Ta.16134	9.96975	10.2038	9.879	9.265	9.211	9.09905	9.1664	9.52335	9.2595	9.2018	9.3335
Ta.16160	10.4503	10.4864	10.0393	10.3585	9.5892	9.86125	9.6918	9.8422	9.3872	9.45775	9.2967
Ta.16194	10.7736	10.5427	11.5686	12.4286	12.6065	12.8891	13.1836	13.4152	13.0226	13.0718	13.1422
Ta.162	9.91765	9.72395	10.0178	10.521	10.6665	10.9352	11.1244	11.1367	11.5027	11.5865	12.6853
Ta.16203	9.0152	9.27935	9.30445	9.65045	9.5744	9.68455	9.42545	9.41565	9.3641	9.10925	8.95815
Ta.16208	9.98485	9.42625	9.79635	10.2465	10.3464	10.2441	10.4989	10.2295	10.3909	10.7538	10.6905
Ta.16214	9.4011	9.32665	9.26505	9.52825	9.9426	9.7439	9.9894	9.5897	10.3158	9.51375	9.65845
Ta.1622	12.2925	12.466	12.0653	12.2377	12.1316	12.1825	12.5001	12.9317	12.6933	13.1829	13.3359
Ta.16224	10.1492	10.3952	10.268	9.49585	9.48155	9.6305	9.5952	9.58985	9.5204	10.01	9.8786
Ta.16227	11.3493	11.6594	12.0064	11.891	11.6644	12.0557	11.683	11.8203	11.5699	11.4441	11.2329
Ta.16231	9.48625	9.5441	9.9157	10.453	10.3416	10.572	10.3425	10.3701	10.5767	10.1764	9.8745
Ta.16238	9.46065	9.48875	9.37105	9.3955	9.60695	9.55905	9.75545	9.5677	9.9113	10.4691	11.5889
Ta.16264	10.0648	9.7575	9.5547	9.45045	9.8068	10.0284	10.217	10.1975	10.629	10.3818	10.3263
Ta.16266	10.7342	10.9001	10.759	10.8571	10.7905	10.8802	10.6818	10.4927	10.3648	10.149	9.8524
Ta.16272	12.2813	12.5607	12.4896	12.9632	12.98	13.0816	12.7298	12.7834	12.3628	12.4638	12.4032
Ta.16280	9.15865	9.0206	9.29155	9.551	9.89155	9.7396	9.77895	9.7315	10.0293	9.57315	9.5186
Ta.16287	11.6773	11.6213	11.2557	11.1501	10.9957	11.0638	10.8698	10.7908	10.6689	10.4657	10.7369
Ta.1629	10.5928	10.6873	10.218	10.4795	10.2477	10.2108	9.87255	10.1164	9.9055	10.0239	9.78175
Ta.16303	12.2528	11.8333	11.6325	11.7538	11.5908	11.2813	10.9561	10.8658	10.9174	10.9938	11.3121
Ta.16304	11.8621	11.8522	10.9554	10.8347	10.839	10.8669	11.0901	11.1887	10.8197	11.0109	10.3437
Ta.1632	12.6951	12.372	11.746	12.0601	11.9267	11.6774	11.4386	11.3909	11.7675	11.835	11.4681
Ta.16345	10.0858	10.2698	10.0344	10.1385	10.0755	10.58	10.6855	10.8209	10.7422	10.5071	10.3387
Ta.16348	12.0983	11.9685	11.5015	11.5777	11.2385	11.4228	11.1723	11.118	11.1323	11.1872	10.8405
Ta.1635	10.4794	10.5298	10.2681	10.181	9.96795	9.752	9.43255	9.4262	9.2061	9.3085	9.264
Ta.16361	11.1598	10.6857	10.4531	10.188	10.1044	10.1504	9.9366	9.7771	9.3962	9.32845	9.39105
Ta.16370	9.15215	9.03225	9.46165	9.6032	9.62775	10.107	10.2055	10.2492	9.8835	9.80845	9.96225
Ta.1639	10.8352	10.8855	10.2959	10.3523	10.2434	10.196	10.185	10.0696	9.8447	9.89665	10.3092
Ta.164	9.5421	10.0035	12.0167	12.3926	11.8769	12.3604	13.1976	13.0229	12.7372	13.0806	12.8116
Ta.16405	10.7732	10.6685	10.4371	10.5079	10.6761	10.29	9.9971	9.8575	9.8822	9.73525	9.86465
Ta.16409	9.5271	9.8204	9.86135	9.5688	8.8655	9.1459	8.9493	9.0807	9.0827	9.47715	9.1068
Ta.16410	9.80095	9.7927	9.37945	9.39915	9.1618	9.2523	9.3415	9.6165	9.3299	9.5192	9.9651
Ta.16418	9.79345	9.7812	9.276	8.81365	8.9153	9.0194	8.74385	8.91275	8.8476	8.894	8.7559
Ta.16444	11.8023	11.8313	11.62	11.5037	11.5786	11.1261	10.652	10.8486	10.6458	10.5333	10.8237
Ta.16452	9.9896	9.7305	9.8502	9.42625	9.41695	9.32075	9.21375	9.33095	9.3875	9.47255	9.2837
Ta.16455	11.3581	10.8392	10.533	10.6661	10.6942	10.3834	10.4891	10.4406	10.4435	10.4974	10.4599
Ta.16457	12.8069	13.0608	12.5078	12.1786	12.1543	12.2299	12.3402	12.3294	12.2387	11.6037	10.5883
Ta.16462	9.2807	9.8761	9.40285	9.1478	8.728	8.91185	8.7085	8.76175	8.6567	8.84645	8.5497
Ta.16471	10.0915	10.1086	9.8767	9.95905	10.005	10.5165	9.85195	9.93495	9.8158	9.61275	9.5631
Ta.16475	10.4209	10.4622	9.88725	10.1298	9.88115	9.7605	9.8345	10.2391	10.0822	9.96705	10.0473
Ta.16476	9.58525	9.0921	8.93355	9.3723	9.55555	9.4098	9.5148	9.93895	9.3946	9.33325	9.75035
Ta.16478	9.65135	9.4992	9.5928	9.63655	9.9612	9.604	10.1679	10.0821	10.4351	10.5284	10.1354
Ta.16485	10.8021	10.0899	9.21	9.25265	9.54995	9.3457	9.4643	9.45065	9.5971	9.5986	9.3701
Ta.16494	11.4738	11.5195	11.3537	11.1711	11.2969	11.1497	10.6627	10.8993	10.9413	11.2762	12.223
Ta.16498	9.49185	9.57335	9.93905	10.1036	9.6641	10.2314	10.7987	10.8698	10.89	11.155	11.0169
Ta.1650	11.7894	11.8927	11.325	10.9624	10.7414	10.869	10.7988	10.5933	10.4491	10.7144	10.4955
Ta.16500	11.9697	11.7583	11.7023	11.6041	11.8683	11.5924	11.1259	11.0257	10.8047	11.1378	11.3152
Ta.16514	9.48515	9.38755	9.23245	9.19715	9.81595	9.43445	9.93945	9.879	9.4851	9.7452	9.6125
Ta.16518	12.2883	12.014	11.9931	11.8865	11.7586	11.6225	11.4658	11.2462	11.6729	11.3026	11.1228
Ta.16531	11.7654	11.42	10.4083	10.5664	10.56	10.6338	10.3527	10.4	10.5547	10.5795	10.1687
Ta.1654	12.087	11.9457	12.0581	12.4512	12.549	12.4962	13.0083	13.1677	13.0817	13.0422	12.9894
Ta.16541	10.4378	10.3038	9.74545	9.95795	9.5854	9.5012	9.59855	9.5573	9.6299	9.68655	9.4914
Ta.16556	9.57375	9.5799	10.0443	10.4717	10.3433	10.145	10.3833	10.4088	10.2251	10.2176	10.7055
Ta.16563	10.4645	10.1405	10.5565	10.5112	10.2405	10.3149	10.6777	11.0255	10.6847	10.7541	10.5684
Ta.16581	9.3683	9.2355	9.81895	9.5274	9.457	9.51605	10.4256	10.2445	9.9457	9.8466	9.97125
Ta.16583	10.7938	10.8314	10.3563	10.6153	10.5118	10.5956	10.1679	10.1025	10.1332	10.0047	10.1273
Ta.16606	10.5418	10.6723	10.3974	9.9088	10.6723	9.96965	10.377	10.9816	8.9873	9.6646	11.0486
Ta.16621	9.8173	9.6837	9.9046	10.089	10.1761	10.5657	10.75	10.5051	10.5249	10.5909	11.0456
Ta.16633	11.4258	11.3023	10.96	10.7459	10.2495	10.8628	10.268	10.4189	10.4451	10.2018	9.9438
Ta.16638	10.276	10.7039	10.0131	10.0012	9.67165	10.0212	9.82615	9.8755	9.7418	10.0941	9.5699
Ta.16674	10.4132	10.9498	11.7064	11.6331	11.1219	11.6843	12.2847	12.0118	11.8452	11.631	11.4085
Ta.16676	9.1127	9.58105	9.6224	9.0686	8.96075	8.7365	8.7167	9.0013	8.8291	8.93135	8.9698
Ta.16680	10.3657	10.8538	10.2345	9.94245	9.1663	9.84175	9.67915	9.7003	9.6275	9.82295	9.35455
Ta.16701	9.8921	9.6061	10.9492	11.8465	12.1391	12.3513	12.9161	13.0442	12.5371	12.4444	12.3558
Ta.16704	10.2189	11.0732	11.442	11.6712	11.6813	11.7656	11.7448	11.414	11.3458	11.2505	10.5825
Ta.16725	10.1339	10.0577	9.5262	9.50595	9.53	9.51095	9.59355	9.47595	9.6399	9.4526	9.34475
Ta.16747	9.4571	9.31475	9.47965	9.8542	9.9651	9.7583	9.85785	9.6936	9.8112	9.5531	9.70535
Ta.16749	10.2433	10.6045	10.4057	10.2394	10.082	10.0968	9.99095	9.9513	9.5888	9.4929	9.3003
Ta.16761	10.1589	10.3373	9.954	9.79905	9.82875	9.75765	9.45585	9.5834	9.6868	9.82205	9.77575
Ta.16772	9.61845	9.7659	10.111	10.1792	10.281	10.7316	10.4061	10.3378	10.3716	10.1521	10.176
Ta.16778	11.0239	11.1478	10.8636	10.8003	10.8622	10.4527	10.4648	10.4261	10.3643	10.5849	10.6712
Ta.16794	10.143	10.4043	9.7874	9.50505	9.5273	9.59085	9.1378	9.34725	9.1393	9.40285	9.01145
Ta.16803	9.55135	9.1179	8.86025	8.8745	8.88505	9.0663	9.1681	9.30225	9.1321	9.7685	9.7128
Ta.1682	9.1407	9.3939	9.8438	9.8553	9.89255	10.0088	9.8902	9.88255	9.7066	9.32575	9.3322
Ta.16822	11.0079	11.1129	11.3804	11.5731	11.6501	11.3441	11.5118	11.574	11.5306	11.4699	11.0972
Ta.16828	11.7081	11.1934	10.6123	10.8536	10.7554	10.6883	10.8495	10.8528	10.7695	10.7431	10.7005
Ta.16834	12.0402	11.4862	11.429	11.3454	11.7168	11.5119	11.0041	10.9201	10.8222	10.7175	10.5643
Ta.16835	9.4693	9.45425	9.44755	9.39445	9.4638	10.2209	10.3277	10.7434	11.4483	12.3075	11.7715
Ta.16848	10.3112	9.9283	9.7687	9.68985	9.83785	9.7502	9.76755	9.81755	9.9189	10.0771	10.2441
Ta.16850	11.3328	11.3094	10.987	10.8445	10.3455	10.4104	10.9503	10.8875	10.9382	10.5525	10.0944
Ta.16935	11.5146	11.6089	12.2447	11.9861	11.9477	12.0886	12.1077	11.753	11.5059	11.1387	10.9092
Ta.1695	10.3072	10.5468	9.80745	9.62805	9.5942	9.70065	9.4816	9.4697	9.183	9.39975	9.1973
Ta.16956	11.3702	11.7571	12.228	12.4077	13.2444	12.584	12.6208	12.3716	12.3931	12.0723	12.3788
Ta.16961	11.5583	11.5287	10.8208	10.6011	10.2401	10.0671	10.2429	10.2615	10.4317	10.7495	10.4063
Ta.16969	10.6496	10.5861	9.86135	9.81965	9.7937	9.9327	9.35175	9.35275	9.5913	9.64085	9.76525
Ta.1699	12.206	12.1054	12.2827	12.3097	12.189	12.3893	12.7388	12.8582	12.8016	13.0111	12.9706
Ta.17009	9.98945	11.0453	10.6767	9.91795	9.7513	9.91145	10.0013	10.2323	9.5678	9.8974	9.82665
Ta.17026	9.94415	9.93355	10.005	9.57375	9.6908	9.3899	9.8362	9.86875	10.0693	10.4331	10.5851
Ta.17045	11.1729	11.0706	10.7843	10.8757	10.7544	11.1124	10.5507	10.5072	10.1203	10.3429	10.1754
Ta.17059	13.1747	13.1045	13.437	13.7725	13.7299	13.5938	13.774	13.5386	13.3489	12.9595	13.2595
Ta.1706	12.2534	12.3012	12.1609	12.0251	11.8137	12.1182	12.0186	12.0149	11.8941	11.8758	11.4543
Ta.17068	12.2811	12.19	11.9902	11.6289	11.3322	11.6846	11.4753	11.4741	11.255	11.0676	10.8254
Ta.17106	9.61035	9.6366	9.58675	9.5346	9.55215	9.61185	9.79465	9.8486	9.7356	10.1892	9.9079
Ta.1711	9.97565	9.3747	9.4231	10.1398	10.2328	10.1319	10.1894	10.6243	10.2066	9.8134	9.78285
Ta.17111	10.1663	10.2201	9.80755	9.84245	9.8677	10.2389	9.9117	9.8611	9.7303	9.452	9.7763
Ta.1712	10.772	10.644	10.0114	10.1157	10.1587	9.8335	10.1129	9.93385	9.774	10.0035	10.175
Ta.17128	9.60855	9.0875	9.18075	9.5917	10.0246	9.49855	9.79695	9.76935	9.636	9.36505	9.36195
Ta.17162	9.13575	9.53125	8.9835	8.9819	8.7162	8.87485	8.9183	8.8925	8.7958	9.00185	9.16295
Ta.17163	9.6698	9.5956	9.4839	9.3684	9.28245	9.4244	9.57135	9.8688	9.4445	10.0634	9.93575
Ta.1722	9.5072	9.89865	9.29745	9.41855	9.05045	9.1752	8.8878	9.1689	8.9946	9.1684	9.1168
Ta.17243	11.7048	12.0945	11.6913	11.5819	11.4314	11.1022	10.8154	10.8163	10.8121	10.455	9.78135
Ta.17273	10.1646	10.0671	10.1604	10.4929	10.3718	10.2495	10.528	10.7568	10.9421	10.9311	10.7267
Ta.17277	10.6634	10.2924	10.0207	9.82865	9.80715	9.67475	9.66735	9.8181	9.5061	9.65825	9.72325
Ta.17297	9.55505	9.00655	9.09725	9.1448	9.49485	9.42275	9.42015	9.44055	9.6091	9.2398	9.38055
Ta.1733	11.0152	11.1853	10.6002	10.2787	10.0418	10.5405	10.4165	10.3706	10.0743	10.3729	10.2321
Ta.1735	11.5197	11.5572	11.3677	11.1127	10.9657	11.0141	11.0497	11.0617	10.9323	10.868	10.5405
Ta.17356	9.42075	9.26465	9.19275	9.27585	9.53565	9.335	9.61235	9.6579	9.5309	9.5263	9.8694
Ta.1736	10.1041	10.3628	10.0666	10.0312	9.50745	9.28545	9.3138	9.43275	9.0859	9.28965	9.82785
Ta.1739	12.6054	12.9847	13.4263	13.4443	13.7099	13.3792	13.3536	13.4202	13.4009	13.4162	13.3629
Ta.17510	9.3796	9.2689	9.5423	9.66795	9.9711	10.283	10.2302	10.127	10.1285	9.7549	9.99635
Ta.1752	9.524	9.742	9.67635	9.49495	9.2147	9.17375	9.4233	9.67735	9.3496	9.5486	9.26975
Ta.1765	9.24705	9.4239	9.70885	9.47735	9.02625	9.0865	9.0755	9.16855	9.016	9.491	9.3609
Ta.17653	9.4479	9.24705	9.7207	9.4545	9.31105	9.2531	9.4645	9.3097	9.522	10.1485	9.9988
Ta.17662	9.2955	8.9877	9.0586	9.2406	9.3705	9.57915	9.48975	9.5355	9.2241	9.13705	9.41475
Ta.1767	10.4	10.2513	9.7654	9.57465	9.9639	9.7979	9.51545	9.65	9.7365	10.2463	10.141
Ta.17677	10.8952	10.945	10.6392	10.4245	10.1742	10.2767	10.3979	10.3793	10.3674	10.2413	9.9336
Ta.1772	10.6385	11.4512	10.2927	10.1338	10.4715	9.76625	10.1366	9.9541	9.8162	9.69495	9.75925
Ta.17749	10.2345	10.2629	10.1395	9.6177	10.1204	10.0376	10.1868	10.133	10.2414	10.4787	10.649
Ta.17758	9.93465	9.50825	9.66665	10.0829	10.2263	9.89765	10.2057	10.2172	10.411	9.8116	10.2939
Ta.178	12.3906	12.6955	12.7488	12.7355	12.4844	12.2156	12.5785	12.6303	12.3616	13.1476	13.4603
Ta.17801	10.0086	10.0509	9.53825	9.7004	9.61095	9.42795	9.49295	9.36435	9.2329	9.3723	9.1383
Ta.17814	10.7125	10.7246	10.3226	10.1279	10.0381	10.0965	9.6607	9.6033	9.7238	9.6811	9.61315
Ta.17936	9.5205	9.57825	9.66015	9.96875	9.9845	9.8727	10.1638	10.2181	10.0264	9.87145	9.89005
Ta.17949	10.7233	10.6037	10.0964	10.0007	10.0374	10.0862	10.0956	9.95175	9.6869	9.6713	9.96655
Ta.1796	12.757	12.42	11.9184	11.8863	11.6932	11.9081	12.0192	11.9573	11.8341	11.7655	12.3223
Ta.1798	13.946	14.0033	13.313	13.1464	12.953	13.5389	13.2777	13.2118	13.3896	13.1773	12.6951
Ta.17992	14.4328	14.4256	14.2973	14.2721	14.2361	13.7509	13.5792	13.7504	13.8102	13.7861	13.8674
Ta.18022	11.0301	11.5243	11.9881	12.0518	12.128	11.9739	12.0514	12.0841	12.1145	11.9015	12.0689
Ta.18024	12.2771	12.5209	12.5084	12.8814	12.7684	12.0539	12.3562	12.6835	12.6275	13.1297	12.8986
Ta.18025	9.5255	9.16015	9.26185	9.93855	10.1488	9.5958	9.7643	9.81735	9.6589	9.5264	9.5404
Ta.18040	11.5353	11.4913	11.0855	10.4962	9.98695	10.4996	10.2954	10.7053	10.3022	10.7192	10.6238
Ta.18046	10.3654	10.4548	10.1925	9.92895	9.6007	10.1452	9.8796	9.8263	9.7387	9.84415	9.87645
Ta.18051	10.0444	10.1844	9.9473	9.8439	9.57515	9.48645	9.4777	9.5718	9.5011	9.4873	9.4153
Ta.18053	10.5242	10.6096	9.96985	10.2178	10.2774	9.95985	9.9935	10.1463	9.9634	9.84525	9.6369
Ta.1806	12.1006	12.1071	12.0941	11.8308	11.5535	11.8727	11.4954	11.6019	11.0223	11.2708	11.5195
Ta.18063	10.4876	10.5606	10.5873	10.3074	10.4145	10.8591	10.601	10.5701	10.4438	10.1966	9.9059
Ta.18067	9.66115	10.3556	10.131	9.5618	9.13325	9.3448	9.0954	9.2341	9.1471	9.1995	9.0492
Ta.18072	10.8188	10.7922	10.3406	10.1048	9.8013	10.0024	9.77295	9.8327	9.7606	9.68245	9.8688
Ta.18074	12.3437	11.973	11.3575	11.2327	11.0518	11.4182	11.359	11.3721	11.4676	11.5371	11.1722
Ta.18079	10.6383	10.6571	10.2679	10.3276	10.111	10.4636	10.1075	9.9487	9.8223	9.92025	9.7444
Ta.1808	10.6164	10.1508	9.73465	9.6999	9.89985	9.8784	9.90225	9.8986	10.058	10.1872	10.4253
Ta.18080	9.53775	9.89925	9.4619	9.2246	9.14805	9.31445	9.06635	9.1512	8.9482	9.0469	9.16115
Ta.18086	10.6814	11.0998	11.7876	11.9121	11.5596	11.4222	10.2534	10.0022	9.7994	9.68985	9.76275
Ta.1809	11.9946	12.194	11.9699	11.4689	11.2941	11.7232	11.2935	11.3981	11.4561	11.4139	11.2653
Ta.1810	11.0742	11.1879	10.9152	10.4419	9.7617	10.278	10.5236	10.3884	10.4353	10.5921	10.3214
Ta.18102	10.8172	10.5256	10.2743	10.7548	10.3451	10.0795	10.2945	10.2447	10.0858	9.7254	10.061
Ta.1812	9.8381	10.2853	9.547	9.683	9.5313	9.5857	9.15905	9.66555	9.4184	9.2504	9.2735
Ta.18149	11.6052	11.5648	10.6462	10.2104	9.8894	9.8638	9.66265	9.6876	9.4245	9.7735	9.8245
Ta.18162	9.79925	9.93215	9.59485	9.49845	9.11485	9.61755	9.81915	10.4482	10.2834	10.2392	10.0223
Ta.18169	10.6997	10.9697	10.4766	10.7595	10.4638	10.56	10.0302	10.1106	10.0184	9.8514	9.69965
Ta.18179	13.2475	13.4868	12.4575	12.2035	12.3391	12.1851	12.2071	11.9508	12.1628	12.2886	12.0919
Ta.18185	11.3788	11.4655	10.6903	10.3	10.7316	10.7381	10.7387	10.6726	10.5572	10.2431	10.2866
Ta.18192	11.525	11.6545	10.9286	10.9863	11.0067	10.9047	11.0513	11.2332	10.9616	11.0841	10.4757
Ta.18195	11.5433	11.4162	11.4625	11.2515	10.8707	10.677	10.2486	10.3746	10.1598	10.7266	11.6115
Ta.18199	10.4526	10.8963	10.6955	10.4337	10.3303	10.217	10.1959	10.0511	10.0081	9.50875	9.61225
Ta.18202	10.9112	10.9218	10.6875	10.5522	11.0429	10.5773	10.5951	10.3715	10.3791	10.1573	10.2809
Ta.18208	9.391	9.03255	9.2279	9.9618	9.8802	9.52085	9.7222	9.39025	9.5588	9.0328	9.476
Ta.1822	12.2478	12.2526	11.9636	11.7892	12.471	12.1373	11.7032	11.5023	11.5573	11.4362	11.4505
Ta.18225	11.6238	11.0764	10.0434	10.284	10.0174	9.86005	9.90645	10.0076	10.0546	9.98835	9.6554
Ta.18236	12.3565	12.3895	12.3505	12.0594	11.9632	11.8572	11.5333	11.5424	11.7391	11.6615	11.8209
Ta.18242	9.70615	9.8437	9.4415	9.42225	9.0854	9.08965	9.1607	9.2152	9.027	9.60165	9.3077
Ta.18247	9.73075	9.93385	9.7164	9.6512	9.5273	9.2286	9.2405	9.32005	9.1238	9.11035	8.96555
Ta.1825	11.3319	11.3976	10.8758	10.2378	9.66855	9.795	9.3502	9.61515	9.3027	9.5245	9.33375
Ta.18257	9.92285	9.8549	9.629	9.87065	10.035	10.0306	10.0402	10.278	10.6663	10.8255	9.94245
Ta.18259	9.2952	9.3704	9.7528	10.3227	10.1816	10.4634	10.2246	10.2767	9.6678	9.6136	9.42095
Ta.18260	12.8082	12.8905	12.9799	12.3528	12.4612	12.6064	12.6099	12.4223	12.5715	12.1417	12.2967
Ta.18261	11.5705	11.3112	11.1794	11.8477	11.9225	11.4862	11.3353	11.0712	10.7192	10.7023	10.9685
Ta.18282	11.4423	11.3152	11.6295	12.0191	12.1657	12.0871	12.3146	12.2643	12.0702	11.6257	11.5994
Ta.18285	9.5564	9.31155	9.5179	9.78535	10.1182	9.4851	10.0963	10.085	9.51	9.29075	9.9397
Ta.18296	11.8124	11.3687	10.8717	10.9022	10.317	10.7216	10.529	10.6137	10.5311	10.1671	10.0205
Ta.18325	12.2319	12.4405	12.6848	12.7881	12.5706	12.9989	12.8962	12.745	12.85	12.7258	12.9427
Ta.1833	12.3168	12.4482	12.561	12.552	12.5934	12.4023	11.7376	12.0291	12.0049	11.7967	11.9524
Ta.1835	11.5063	11.4574	10.9178	11.0807	11.2532	10.7707	10.5543	10.4661	10.2019	10.3037	10.3364
Ta.18350	10.5461	10.1534	10.0549	10.3354	10.4581	10.2577	10.5866	10.8185	10.6859	10.7633	10.6818
Ta.18355	9.49325	9.5059	9.57435	9.3419	9.6013	9.38395	9.3637	9.5299	9.4516	9.94625	11.1624
Ta.18358	10.8619	11.115	10.9808	11.0065	10.8169	11.0726	10.449	10.6439	10.6705	10.2098	10.5951
Ta.18376	11.3904	11.5525	11.436	11.0412	10.8955	11.1787	10.8711	10.7597	10.5571	10.841	10.3028
Ta.18383	10.5015	10.5515	10.438	10.314	9.9638	10.3189	10.0839	10.0137	9.7458	10.1591	9.783
Ta.18385	11.6377	11.4015	11.1473	10.7633	10.4941	10.4556	10.2173	10.4732	10.3581	10.7732	10.3131
Ta.18388	11.8851	12.148	13.1127	13.4188	13.037	13.1395	11.9189	11.9202	11.6019	9.91005	10.5952
Ta.1839	12.3872	12.5447	12.1237	11.8046	12.1402	11.7348	11.702	11.7751	11.5957	11.3898	11.0351
Ta.18391	9.78235	9.9853	9.85985	9.4323	9.1288	9.40635	9.24645	9.16795	9.1098	9.2605	9.0664
Ta.18397	9.711	10.1613	10.3863	10.6394	10.9262	10.7349	10.8574	11.2379	10.7874	10.7229	10.2774
Ta.18402	10.4831	11.2287	12.5297	12.6649	12.7038	12.9077	11.4021	11.0757	10.6882	10.4943	10.0961
Ta.18440	10.2186	10.2559	9.96855	9.6255	9.4965	9.379	9.5109	9.48635	9.4358	9.491	9.49435
Ta.18446	10.4614	10.6766	10.0661	9.744	9.2085	9.9796	9.4886	9.72255	9.3353	9.3206	9.052
Ta.18457	10.2928	10.6276	10.6377	10.3675	9.9854	10.3632	9.77385	9.8336	9.8968	9.79295	9.7871
Ta.18463	9.72025	10.1576	10.1915	9.9379	9.86405	9.74495	9.5261	9.47345	9.3937	9.3157	9.3436
Ta.18465	11.7984	11.7737	11.9886	11.8354	12.2449	12.5924	12.4848	12.4367	12.534	12.3672	12.211
Ta.18476	11.4565	11.4899	10.8017	10.8847	10.7891	10.507	10.5782	10.7918	10.5387	10.9121	10.8965
Ta.18488	10.9928	11.1265	11.1482	10.9671	10.8907	10.7488	10.6077	10.6862	10.58	10.7155	10.4811
Ta.1849	10.8819	10.7038	10.4445	10.38	10.2139	10.6719	10.2328	10.2142	9.8865	10.123	9.93905
Ta.185	9.5384	11.1019	11.4895	11.3641	10.0017	10.2622	11.7921	12.105	12.7841	13.0086	12.0105
Ta.18514	11.2651	11.4205	11.6745	11.6598	11.3816	11.4123	11.3699	11.1178	11.1393	11.1767	10.7948
Ta.18515	9.8118	10.0787	9.7053	9.59215	9.22575	9.53895	9.35595	9.2772	9.1677	9.30985	9.1634
Ta.1852	10.8381	10.9413	10.2115	10.3031	10.3642	10.193	9.6117	9.51695	9.3691	9.23125	9.2497
Ta.18529	10.4624	10.6748	10.3034	10.073	10.0649	10.1739	9.8413	9.65215	10.0329	9.9877	9.9021
Ta.18534	10.1913	10.269	10.5025	10.7514	11.2536	10.8545	10.6359	10.5407	10.4391	10.5549	10.4936
Ta.18539	11.8153	11.3584	10.656	10.141	10.0254	10.3586	9.66315	9.51445	9.356	9.20565	9.28335
Ta.18544	10.8054	10.5604	9.64445	9.82745	9.75135	9.2885	9.3454	9.65725	9.468	9.82915	9.5446
Ta.18555	10.8554	10.7244	10.2613	10.2994	10.346	10.3614	10.2713	10.4362	10.2794	10.1401	10.2509
Ta.18559	9.15	9.2603	9.63615	10.0725	9.9989	10.1349	10.3172	10.4444	10.7227	11.3113	11.3251
Ta.18564	10.5013	10.5413	10.472	10.1784	10.3294	10.0466	9.94955	9.87365	10.1028	9.97915	10.1077
Ta.18577	10.3708	10.6303	9.8285	9.49935	9.49725	9.8411	9.55375	9.71175	9.7452	9.6804	9.2989
Ta.18587	10.0682	9.91605	9.81025	9.52175	9.32255	9.1231	9.2447	9.364	9.3776	9.53005	9.178
Ta.18592	9.1089	9.19185	9.5692	9.453	9.3818	9.6924	9.71765	9.8542	10.0777	9.8773	9.82645
Ta.18611	10.0418	9.85925	9.45875	9.2228	9.4298	9.59225	9.8118	9.82075	9.514	10.1212	9.8717
Ta.18612	9.66505	9.83905	9.35305	9.2396	9.24375	9.0648	9.32335	9.41655	9.3406	9.6063	9.57025
Ta.1864	9.01875	9.04685	9.612	9.68575	9.65735	10.0076	10.2853	9.9385	9.6792	9.8121	9.40265
Ta.18645	10.2937	10.6759	10.3559	10.221	10.0447	10.0805	9.6635	9.9664	9.6892	9.6333	9.6922
Ta.18649	10.672	10.9977	10.3043	10.3938	10.0844	10.2473	10.3464	10.388	10.5118	9.98985	9.9294
Ta.18656	11.8746	11.729	11.0719	11.3389	11.2198	11.0675	10.6113	10.7553	10.4203	10.3885	10.55
Ta.18670	10.6089	10.2903	9.7756	10.0747	9.9992	9.98225	10.1515	10.0603	9.9383	9.78145	10.0788
Ta.1868	13.5898	13.5812	13.7488	13.9909	13.9636	13.9299	14.329	14.3468	14.4265	13.9616	14.3918
Ta.18687	11.6893	11.7154	11.8804	11.9553	12.0884	11.6801	11.2643	11.3275	11.3576	11.2914	11.3512
Ta.18688	10.6872	10.977	11.7278	12.2751	12.2988	12.4841	12.57	12.5876	12.4872	12.2961	12.3893
Ta.18708	9.70195	9.83745	9.3647	9.2202	9.1677	9.3188	9.1425	9.19315	8.9467	9.1149	9.21995
Ta.1871	12.4443	12.4355	12.3374	12.3121	12.0159	11.9551	11.6209	11.7026	11.8708	11.75	12.3293
Ta.18713	10.5374	10.7872	10.6403	10.6684	10.2341	10.6036	10.2912	10.1294	9.9703	9.908	10.2274
Ta.18714	11.7175	11.7176	11.3364	11.0391	10.7511	10.889	10.5228	10.5432	10.2616	10.4167	9.9612
Ta.18717	10.6302	11.1494	10.6829	10.6785	10.3059	10.5311	10.1515	9.98575	9.715	10.3446	9.6145
Ta.18720	9.32395	9.03505	9.25705	9.14975	9.3288	9.06735	9.57695	10.6057	11.7815	13.0547	14.0982
Ta.18733	11.7913	12.2316	12.0915	12.1464	12.2519	12.6786	12.4363	12.4593	12.6558	12.368	11.8667
Ta.18801	9.79075	9.2846	9.80795	9.6322	10.0217	9.8953	10.4786	10.4044	10.746	10.8881	10.8036
Ta.18802	11.8555	12.1351	11.8707	11.7675	11.506	11.8653	11.3488	11.0772	10.6278	10.9406	10.6801
Ta.18817	12.2859	12.4669	12.6063	12.7263	12.3386	12.7595	13.0917	13.1445	13.2933	12.9285	13.0827
Ta.18835	9.21855	9.7713	9.17025	8.99855	9.0914	9.001	8.9108	8.87715	8.8385	8.99185	8.91835
Ta.18847	11.6055	11.5669	11.1776	11.0147	10.5644	10.9624	11.07	10.9254	11.2326	11.1402	10.8332
Ta.18909	10.6285	10.8563	10.774	10.563	10.2721	10.2363	9.9628	10.1171	10.084	10.2083	9.6518
Ta.18912	9.29965	9.53025	9.4904	9.31315	9.498	9.6642	9.7559	10.4986	10.5505	9.61995	8.92945
Ta.18914	10.7529	11.1478	11.7656	11.3986	11.4214	11.7768	11.6539	11.686	11.2023	11.3487	11.6548
Ta.18919	10.4001	10.9001	10.3163	9.76835	9.68105	9.4595	9.7536	9.715	9.5399	9.7725	9.83315
Ta.18924	12.1434	11.88	11.6662	11.5521	11.1882	11.0562	10.9208	11.3092	10.8327	11.0088	10.7513
Ta.18932	11.993	11.9499	11.5945	11.6236	12.1138	11.6529	11.3192	11.3855	11.409	11.2991	11.4565
Ta.1895	11.0724	10.986	10.8682	10.9256	10.8777	11.161	10.764	10.6119	10.2731	10.1544	10.3238
Ta.18968	13.1425	13.16	12.3925	12.0571	11.9406	11.9155	12.069	12.1078	12.356	12.3748	11.9663
Ta.18969	13.5493	13.6223	13.406	13.2448	12.8073	12.997	12.6572	12.8577	12.8338	13.0322	13.513
Ta.18982	12.4589	11.8712	10.3959	10.0378	9.6267	9.8224	9.4965	9.41975	9.297	10.0118	9.47225
Ta.18988	10.9168	10.7926	10.8114	10.7576	10.613	10.9529	10.6316	10.3408	10.3018	10.3226	10.1516
Ta.18997	9.6623	9.49645	8.85615	9.2264	9.1203	8.96775	9.03065	9.148	8.9754	9.1194	9.0515
Ta.19	9.78725	9.58755	10.7691	11.4686	11.6262	12.917	13.3021	13.7522	14.283	14.5701	14.5655
Ta.19022	10.2362	10.2436	10.1787	9.9475	9.71665	9.62555	9.5575	9.68375	9.4159	9.471	9.506
Ta.19029	9.64205	10.0218	10.9545	11.2396	10.7626	11.4016	11.9281	11.6931	12.0714	11.6544	11.6799
Ta.19030	9.30165	9.007	9.0267	8.91955	9.18915	9.15265	9.1331	9.31785	8.9322	8.98255	9.9836
Ta.19041	9.7074	10.0444	10.4329	10.9994	10.6451	10.661	10.8727	10.9663	10.6158	10.6403	10.1792
Ta.19052	10.263	9.71805	9.758	10.2018	10.6303	10.2343	10.6323	10.7723	10.5807	10.1928	10.4368
Ta.19090	10.0215	10.3621	10.1501	9.9047	9.62845	9.5521	9.4785	9.5566	9.7115	9.66145	9.68105
Ta.19092	12.7435	13.1535	12.4933	12.4441	11.815	12.1435	12.2103	12.5064	12.5916	12.9367	12.8436
Ta.19094	10.6318	10.568	10.2309	10.1615	10.0025	9.96495	10.2262	10.2547	10.0772	10.0083	9.81475
Ta.19102	9.987	10.1727	9.3982	9.53215	9.4252	9.0174	9.27875	9.30285	9.2682	9.10355	9.3994
Ta.19103	11.3455	11.3465	11.4923	11.8063	12.1115	11.9493	11.9262	12.1083	12.0987	11.9942	11.7373
Ta.19105	9.1106	9.83775	10.0569	9.28455	9.31075	9.1772	9.1738	9.3144	9.3379	9.2404	9.19105
Ta.19108	10.8254	11.141	10.4973	10.4033	9.48495	10.2043	9.98085	10.1833	9.9966	9.79775	9.4119
Ta.19112	13.8466	13.8753	13.7478	13.1197	13.0449	12.8218	12.3551	12.5193	12.6591	12.8932	12.9732
Ta.19124	10.2733	10.5406	10.7833	11.0694	11.3651	12.0037	11.5887	11.9595	11.7749	11.9659	12.0622
Ta.19129	9.44695	10.0168	9.62215	9.2597	9.28345	9.4174	9.1064	9.053	9.2311	9.34355	9.13335
Ta.19134	11.3913	11.2079	10.3407	10.7516	10.5882	10.401	10.365	10.3157	10.1568	10.2258	10.3029
Ta.1916	10.4152	10.5294	10.4454	10.1936	9.63795	9.91515	9.6329	9.61775	9.2499	9.5723	9.5177
Ta.19185	9.3114	9.73655	10.1361	10.1242	10.0342	10.3704	9.62585	9.6086	9.5242	9.3663	9.2523
Ta.19194	10.3338	10.3797	9.95225	9.9718	9.8342	10.198	10.0565	10.1604	10.2017	10.1663	10.5861
Ta.19198	9.1342	9.1327	9.3761	9.4883	9.0629	9.16925	9.318	10.1547	9.8026	9.5131	8.98115
Ta.1920	10.8844	11.0919	11.3646	11.3805	11.1186	11.0911	11.0836	10.7805	10.7465	10.3658	10.4078
Ta.19200	11.9587	12.0723	11.6682	11.6729	11.287	10.8293	10.9559	11.3409	11.1568	11.4588	11.7136
Ta.19219	11.3943	11.0948	10.6852	10.8044	10.5145	10.9386	10.5884	10.4204	10.6124	10.6468	10.245
Ta.19229	11.1667	11.321	11.2933	11.0894	11.1059	10.8342	10.6392	10.7358	10.0167	10.6679	10.5502
Ta.19251	11.7546	11.1731	10.9446	11.3544	11.4829	11.4282	11.8138	11.8026	11.7233	11.5034	11.7897
Ta.19273	9.72025	10.2443	10.0072	9.59465	9.82145	9.42175	9.23225	9.35125	9.6377	9.70475	9.54345
Ta.19287	10.8396	10.895	10.549	10.708	10.8128	10.4866	10.7337	10.6367	10.4503	10.3484	10.2006
Ta.19291	10.6444	10.7977	10.9918	10.8302	10.4946	10.5083	10.208	10.601	10.3113	10.2025	10.1749
Ta.1930	9.4929	9.0789	9.1663	9.62385	9.99275	9.71885	9.9533	9.9645	9.7815	10.4287	11.3878
Ta.1931	11.9476	12.0118	11.653	11.4764	11.5263	11.4779	11.2205	11.0804	11.0887	10.9998	10.8796
Ta.19313	9.8488	9.6938	9.73935	10.0358	10.2023	10.0014	10.1699	10.0911	10.4272	10.5175	10.5849
Ta.19319	12.6829	11.6833	10.4806	10.6514	10.7773	10.2081	10.3584	10.5463	10.3729	10.2917	10.2721
Ta.1934	9.6562	9.1379	9.1591	9.43575	9.6214	9.30825	9.86505	10.1841	10.1495	10.8555	10.883
Ta.19395	10.0825	10.1104	11.152	11.585	11.4767	11.3838	11.5833	11.2275	11.0028	10.4265	10.4702
Ta.19407	10.1073	9.78525	10.1733	10.5924	10.7009	10.64	10.6183	10.3939	10.357	9.91815	10.0917
Ta.19412	10.1029	10.3275	9.99765	9.9138	9.769	9.5666	9.488	9.39195	9.2251	9.47365	9.67015
Ta.19435	10.3015	10.488	10.3044	10.3366	10.5319	10.7814	10.6988	10.6227	10.1355	9.92185	9.49415
Ta.19443	12.3625	12.1748	11.5087	11.3157	11.0294	11.2127	11.2422	11.4313	11.9312	12.3449	12.7989
Ta.19455	10.1268	10.0275	9.5533	9.43595	9.4825	9.41585	9.5058	9.3401	9.3347	9.4821	9.8164
Ta.1948	11.1301	11.3876	11.5294	11.17	11.3141	10.9087	10.4917	10.5408	10.6073	10.7936	11.102
Ta.19485	12.4742	12.1239	11.6147	11.5534	11.5278	11.4539	11.2248	11.3018	11.0825	11.3449	11.2722
Ta.19499	10.296	11.1047	12.427	12.4813	12.2589	12.7144	12.7268	12.754	13.106	12.5373	11.6994
Ta.1953	10.5795	11.328	10.5919	10.3752	10.1471	9.9596	10.0094	9.94155	9.9422	9.8	9.5171
Ta.19536	9.64795	9.9263	9.3109	9.31225	9.31175	9.3581	9.15835	9.1222	9.0468	8.9312	9.0465
Ta.19538	9.5332	9.65055	9.87235	10.1338	10.2425	10.4724	10.6129	10.9711	10.9133	11.0909	10.9842
Ta.1954	9.7958	9.18765	9.59725	10.0115	10.118	9.6729	10.211	10.3001	10.5577	10.6273	11.5884
Ta.19545	9.9464	9.59035	9.63025	9.7645	9.52505	9.73685	10.1341	10.1677	10.0964	10.1547	10.2272
Ta.19555	12.4413	12.4414	12.0351	12.0346	11.6314	11.4459	11.1449	11.292	11.2016	11.2588	11.2264
Ta.19562	9.947	9.7181	10.1653	10.3666	10.6127	10.4387	10.5463	10.6211	10.7331	10.8066	11.1129
Ta.19565	10.5438	10.4295	9.9752	10.0639	9.48605	9.9429	9.7929	9.94955	9.5122	10.0463	9.6634
Ta.19569	10.5739	11.0485	11.651	11.4097	10.712	11.0587	11.4344	11.2037	11.4515	10.9046	10.2369
Ta.19575	10.5777	10.3776	9.5016	9.3401	9.0717	9.512	9.0728	9.1972	9.0827	9.3196	9.14035
Ta.19593	8.93415	9.05395	9.63705	9.70955	9.3708	10.0012	9.4983	9.57445	9.5591	9.46175	9.2713
Ta.19594	10.2718	10.3533	9.8826	9.78885	9.6728	9.9386	9.33025	9.32285	9.1397	9.27805	9.1392
Ta.19618	10.1531	10.1684	9.9939	10.2661	10.0837	10.1724	9.94585	9.7138	10.0156	9.59945	9.61925
Ta.1964	12.2522	12.2175	11.397	11.1867	11.19	11.0385	10.6883	10.8078	10.643	10.839	10.5739
Ta.19649	10.3811	10.2432	10.1324	10.1577	10.515	10.4052	10.6539	10.9308	11.0901	11.1247	10.836
Ta.19653	10.1819	10.4456	10.0805	9.6848	9.53285	10.0838	9.8387	9.81235	9.5445	10.0443	9.87755
Ta.19663	10.9321	11.1882	10.7419	10.0114	10.057	10.2298	9.68685	9.80925	9.7086	9.61095	9.31035
Ta.19676	11.1505	10.9934	10.3509	10.4039	10.2846	9.7445	9.884	9.63825	9.6358	9.63805	9.7006
Ta.19703	9.89775	10.3204	10.0708	10.0372	9.82315	9.7258	9.22775	9.51675	9.1804	9.32785	9.44865
Ta.19705	10.4035	10.1523	9.74165	9.80435	9.9678	9.7301	9.8672	9.9262	9.5857	9.68905	9.67115
Ta.19706	9.81105	9.90085	9.22995	9.133	8.9335	9.1136	9.0189	9.0232	8.9169	8.8344	8.8404
Ta.1971	10.1934	10.4363	10.6217	10.3478	10.082	10.1791	10.2387	10.2107	9.9815	9.66805	9.54165
Ta.19755	11.3741	11.1322	10.4097	10.7374	10.7989	10.8538	10.8593	10.8512	10.6398	10.5579	10.9426
Ta.19780	11.7961	11.9914	11.339	10.9305	10.7591	10.8922	10.3841	10.3099	10.4252	10.1873	10.0395
Ta.19784	9.59835	9.40665	9.4053	9.81725	9.9465	9.9276	9.87665	10.4062	9.8548	9.8439	9.9924
Ta.19796	9.86425	9.9953	9.8461	9.84215	9.07615	9.62925	9.11775	8.9924	8.9813	9.00345	8.94525
Ta.19803	10.8984	11.0232	10.7117	10.4437	9.9741	10.1152	10.1762	10.0392	10.2328	10.2356	10.4944
Ta.19806	10.5777	10.5379	10.2348	9.6666	9.64095	10.0528	9.94825	10.1692	9.9632	9.99845	9.9217
Ta.19829	10.313	10.4896	9.81315	9.6507	9.44705	9.61765	9.45815	9.36095	9.5111	9.5789	9.47675
Ta.19851	11.2755	10.9924	10.4081	10.737	10.5097	10.6537	10.2376	10.2776	10.1545	10.0173	10.0744
Ta.19899	12.1673	12.4488	12.2363	11.848	11.4952	11.6611	11.5537	11.5884	11.6336	11.5264	11.2789
Ta.199	9.8907	10.0791	10.4739	10.3509	10.2641	10.4428	10.862	11.1293	10.8734	11.1073	10.9154
Ta.19902	9.6466	10.2223	10.056	9.5053	9.36725	9.7989	9.4243	9.54485	9.3585	9.9394	9.7437
Ta.19906	10.7584	10.694	10.6987	10.2651	10.0779	10.0642	9.91365	10.1327	9.9166	10.5209	9.9451
Ta.19911	9.6654	9.8836	9.36095	9.2692	9.06585	9.1489	8.9605	9.0938	8.9502	8.9454	9.03445
Ta.19922	10.9184	11.0037	10.5434	10.4315	10.3392	10.397	10.2448	10.4733	10.1805	10.0682	10.3109
Ta.19930	9.70515	9.899	9.7503	9.7915	9.89915	10.0595	10.1205	10.4405	10.2808	10.5574	10.6084
Ta.1994	12.0603	12.4284	12.1456	12.1278	11.6353	11.9229	12.2798	12.5826	12.6614	12.6457	12.7064
Ta.19954	9.67245	10.3046	10.1306	9.89595	9.79535	9.91705	9.43175	9.41685	9.2133	9.8776	9.52175
Ta.19964	10.037	9.85755	9.77355	10.0912	10.3867	10.3226	10.3414	10.2761	10.4227	10.1141	10.369
Ta.19973	10.1662	10.2467	10.4997	10.7689	10.5276	10.8148	11.0756	10.8677	10.8154	11.0061	11.2389
Ta.19983	11.7451	12.1528	12.3358	12.0678	11.7712	12.2875	12.3904	12.1609	12.0038	11.784	11.7572
Ta.200	9.7617	9.62025	9.6313	9.96585	10.1317	10.2727	11.1038	11.0623	11.1117	12.3623	12.5853
Ta.2002	9.62585	10.1468	11.3308	11.6174	11.4594	10.8235	10.3581	10.132	10.1035	9.8045	9.68065
Ta.20044	9.3521	9.43785	9.44535	9.25385	9.07565	9.8	9.73125	9.5154	9.3153	8.89985	8.9371
Ta.20061	11.1189	11.1127	11.3284	11.6081	11.6036	11.5836	11.2074	10.7621	10.7435	10.6917	10.6565
Ta.20069	10.5203	10.5909	10.3782	10.2346	9.8604	10.0333	9.7898	9.9025	9.6945	9.9195	9.9163
Ta.20074	9.6809	9.1543	9.1868	9.03185	9.3419	9.4807	9.5901	10.0522	9.9832	11.0873	10.8043
Ta.20089	10.7587	10.665	11.045	11.1806	11.8035	11.415	11.6593	11.9673	12.0508	11.8943	12.2702
Ta.20127	9.44255	9.7721	10.5281	10.5063	10.2401	10.1397	10.1632	10.4395	10.1459	10.6382	10.7491
Ta.2014	10.1025	10.5259	10.4967	10.2966	9.4283	10.3355	10.1149	10.1698	10.3761	10.1486	9.6667
Ta.20151	10.0295	9.5813	9.8151	9.8917	10.0473	10.0486	10.354	10.4015	11.2243	11.0009	11.395
Ta.20155	9.20765	9.68185	9.53895	9.1915	9.0306	9.163	8.95825	8.95415	8.8565	9.0601	8.9342
Ta.202	9.84855	9.8893	9.6979	9.8114	9.9161	10.2365	10.9955	10.4511	10.8103	11.8685	12.7447
Ta.20252	10.6105	10.4256	9.6388	9.6568	9.4778	9.8038	9.39715	9.54005	9.2847	9.58015	9.31065
Ta.20270	11.8565	11.887	12.0845	12.2056	12.3742	12.1817	11.8524	11.6348	12.0244	11.3628	11.6367
Ta.2028	10.496	10.3555	9.9232	9.82815	9.72605	9.79015	9.45875	9.6998	9.4181	9.87825	9.6756
Ta.20280	10.2507	10.665	10.2938	9.99175	9.87865	9.7932	9.66795	9.64225	9.5879	9.472	9.41995
Ta.20292	10.7234	10.6594	10.7301	11.2297	11.7473	10.9954	11.3015	11.1557	11.0846	10.9777	11.4595
Ta.20310	8.94635	9.2004	9.1139	8.79735	8.56945	8.93405	8.58815	8.9	8.5349	9.2151	8.9204
Ta.20319	10.4072	10.4313	9.82285	9.8052	9.8233	10.0515	9.5399	9.7002	9.6842	9.9912	9.67425
Ta.20342	10.08	10.4638	10.0766	9.7204	9.42285	9.44325	9.5457	9.74405	9.6	9.78035	9.54415
Ta.2035	12.6697	12.7436	12.6132	12.7174	12.71	12.4921	12.2768	12.3449	12.2041	12.1716	12.2195
Ta.20356	13.1198	13.0777	12.7712	12.7154	12.7985	12.6706	12.4398	12.2988	12.3584	12.2073	12.2133
Ta.20357	9.30235	9.5592	10.5286	10.3941	10.7513	11.5683	11.549	11.1365	12.1595	11.8267	10.878
Ta.20367	11.7294	11.4899	10.6508	10.5432	10.569	10.491	10.2131	10.2679	10.2275	10.124	9.98055
Ta.20390	12.9263	13.0423	12.9	12.6073	12.4583	12.4345	12.4594	12.449	12.2928	12.5623	12.9129
Ta.20401	14.3184	14.3835	13.5442	13.4535	13.2351	13.4031	13.1421	13.1573	13.2416	13.2469	13.2186
Ta.20410	11.3966	11.4227	11.878	12.0584	11.9466	12.2837	12.2854	12.1402	12.1041	12.1159	12.2825
Ta.20413	11.2178	10.6963	10.1483	10.2271	10.5085	10.0855	10.3035	10.3029	10.2832	10.0625	10.2792
Ta.20421	9.62855	9.5932	9.6294	9.7594	9.89455	10.4935	10.912	10.4996	10.7006	10.7788	11.5206
Ta.20434	9.81555	9.83145	10.2233	10.9672	10.8158	10.7856	11.5838	12.2956	12.5759	13.6606	13.8117
Ta.20438	10.0976	10.4543	10.2537	10.1848	9.93855	10.1062	9.60155	9.87985	9.8329	9.87525	9.97555
Ta.20441	11.3265	10.8791	10.6669	10.4767	9.9124	9.9058	9.60715	9.7451	9.7074	9.7678	9.5236
Ta.20462	13.9501	13.5991	13.4315	13.8601	13.8194	14.0418	13.5783	13.0914	12.9123	12.6827	12.6545
Ta.20465	11.7332	12.0792	11.3322	11.2779	11.5858	11.2016	11.1745	11.0567	10.8212	10.1566	10.1192
Ta.20474	12.22	12.1741	12.5375	12.6823	12.721	13.0366	12.899	12.7296	12.7025	12.5557	12.4268
Ta.20483	10.1689	9.92125	10.1433	10.3057	10.2555	10.5439	11.1712	11.2545	11.6721	12.1103	12.8868
Ta.20489	10.2882	10.7124	11.4854	11.617	11.6153	11.8478	11.7961	11.6153	11.6139	11.8653	11.9166
Ta.20505	11.9106	11.9786	11.5224	11.3038	11.463	11.5422	10.9463	10.8977	10.9045	10.9796	11.2115
Ta.20512	9.24505	9.7438	9.66495	9.28215	9.2493	9.72285	9.6887	9.9469	10.2009	10.7228	10.044
Ta.20517	9.49525	9.1621	10.8605	11.6286	11.9765	12.5054	12.8573	13.4757	13.5654	14.0837	14.3494
Ta.20522	11.1874	11.1757	10.7631	10.7072	10.7521	10.6833	10.2408	10.3325	9.9596	10.4299	10.0983
Ta.20534	10.5838	11.2604	11.4606	11.2909	10.8525	11.7799	12.2123	12.3355	12.3602	12.279	11.6378
Ta.20568	12.2726	12.62	13.1159	13.1996	13.0699	13.0944	13.1598	13.0771	13.2531	12.811	13.1507
Ta.2059	12.4156	12.8316	13.4303	13.243	13.6683	13.5595	13.3436	13.0351	13.2032	12.949	12.6052
Ta.20602	13.4991	13.8547	13.1498	13.3548	13.5176	12.8754	12.6124	12.447	11.922	11.3268	11.0055
Ta.20619	9.27735	9.04085	9.08225	8.75305	8.9768	9.1266	9.22875	9.2492	9.2469	9.64345	9.64055
Ta.20654	11.1243	11.2326	10.5259	10.4076	10.6738	10.2215	10.3786	10.2909	10.2267	10.3196	10.5651
Ta.20691	11.2988	11.2474	10.2087	10.2831	10.0353	10.0493	9.74845	9.6262	9.5197	9.6089	9.73305
Ta.207	11.2433	11.3583	12.0962	12.1066	12.0404	11.6888	11.7702	11.385	11.4144	11.2053	10.5297
Ta.20706	11.8237	11.8169	12.0595	12.4379	12.4409	12.7716	13.363	13.4735	13.2758	13.3958	13.5465
Ta.20717	10.1143	11.108	11.3933	11.0872	11.2011	11.3556	11.2411	11.3494	10.9714	10.8951	10.5456
Ta.20753	11.3648	11.6407	11.688	11.5728	10.8054	11.6699	11.9076	11.841	11.8582	11.5788	11.4261
Ta.20755	10.243	10.409	9.9213	9.6424	9.74175	9.7752	10.0317	9.9751	10.074	10.2532	10.2302
Ta.20791	9.90975	9.57945	9.7877	10.2312	10.5203	10.4161	10.5823	10.1967	11.0648	10.4788	10.4646
Ta.20828	9.2999	9.0418	8.79755	9.0478	9.55695	9.62895	9.47385	9.308	9.3992	9.3157	9.3015
Ta.20836	13.2288	13.1775	12.853	12.597	12.531	12.7678	12.5552	12.3851	12.8087	12.3506	12.2838
Ta.20853	10.3486	10.8818	10.8757	10.6521	10.5232	10.4133	10.0992	9.79225	9.9759	9.65055	9.6223
Ta.20856	12.1311	12.1639	11.4366	11.2005	11.1032	11.346	10.8657	10.9817	11.0081	11.2003	10.6855
Ta.20889	12.4689	12.197	11.7418	11.4835	11.4629	11.3971	11.5325	11.5779	11.5117	11.1782	10.8762
Ta.20894	10.4786	10.5053	9.8144	9.9061	9.8654	9.73435	9.49345	9.3632	9.4422	9.3098	9.74165
Ta.209	13.4642	13.2169	13.1485	13.0039	13.2375	12.9205	12.3253	12.2606	12.4266	12.0756	11.7164
Ta.20901	12.3488	12.4647	12.0735	12.0593	11.834	11.7814	11.7261	11.6517	11.5357	11.6205	11.3412
Ta.20919	10.8578	10.3761	10.7923	11.3258	11.7341	11.2106	11.3043	11.3428	11.1322	10.5881	11.4888
Ta.20933	12.0749	12.1074	10.8211	10.4692	11.3086	11.4525	11.1673	10.375	10.4082	10.0653	10.3038
Ta.20937	13.5854	13.6068	13.5446	13.5803	13.3975	13.6832	13.653	13.5045	13.283	12.9737	13.0171
Ta.20947	12.4625	12.2031	11.3515	11.2781	11.2543	10.8174	10.6747	10.5305	10.3913	10.0153	10.298
Ta.20953	10.2778	10.1463	9.12845	9.23945	9.0066	9.04835	8.93225	8.95	8.9612	9.02775	8.9516
Ta.20961	9.84935	9.95215	9.2159	8.87165	9.2259	9.05105	8.91535	9.06455	9.1022	9.2685	8.99995
Ta.20965	10.2254	9.98365	10.0877	10.4728	10.63	10.1679	10.889	10.6287	11.0672	11.1221	10.8382
Ta.20981	10.4031	10.2765	9.95555	9.64055	9.301	9.78415	9.40435	9.3513	9.4784	9.74285	9.6324
Ta.20991	9.9302	9.6079	9.68275	10.0612	9.67835	9.81265	9.98155	10.2133	10.6242	11.16	11.3057
Ta.210	10.2963	10.6475	10.3353	10.0478	9.7493	9.846	9.6139	9.58405	9.7681	9.57205	9.3488
Ta.21001	13.4597	13.258	12.2366	12.0067	12.0879	11.7241	11.0797	10.863	10.6418	10.3701	10.0957
Ta.21010	9.24535	9.5351	9.7951	10.1966	10.37	10.2494	9.9729	10.0882	9.6132	9.98605	10.118
Ta.21011	12.2435	12.4865	12.8671	12.7646	12.6153	13.0949	12.9273	12.7501	12.8608	12.7323	12.7756
Ta.21023	11.3971	11.3701	11.1712	10.9216	10.6146	10.8017	10.3941	10.4136	10.3928	10.6618	10.4596
Ta.21028	9.3617	9.1657	9.2889	9.68045	9.48025	9.682	10.0103	10.2667	10.2276	10.5709	10.4863
Ta.21046	10.1251	10.5113	10.2846	10.004	9.68035	9.99895	9.7407	9.80635	9.7016	9.9837	10.055
Ta.21047	10.1285	9.9426	9.8226	10.1022	9.878	9.4987	9.8168	9.77295	9.6963	9.749	9.54835
Ta.21050	9.48485	9.4632	9.30645	9.6328	10.209	9.70705	9.8113	9.72325	9.7862	9.90855	9.8871
Ta.21053	9.88925	10.3517	10.8014	11.068	11.0346	11.2621	11.4763	11.2785	11.6117	11.2112	10.9375
Ta.21075	9.69305	10.1936	10.8128	10.5563	10.517	10.5577	10.6201	10.6706	11.0299	10.5191	10.1519
Ta.21076	11.7887	11.6345	11.0488	10.8364	10.4892	10.8402	10.8736	10.8515	10.8365	11.0663	11.1177
Ta.21081	11.8514	11.806	11.6882	11.7504	11.0753	11.8478	11.734	12.0414	12.2479	12.24	12.1245
Ta.21089	11.969	12.6032	13.9933	14.0774	13.6985	13.8021	13.6943	13.4606	13.3808	13.3518	13.2782
Ta.21097	10.2682	10.1207	10.2572	10.55	11.0887	10.6345	10.9442	11.1674	10.9348	10.5687	10.7246
Ta.21116	10.1677	10.8581	10.1121	10.1146	8.98385	9.6345	9.88175	10.0545	10.0556	9.8851	9.2836
Ta.21117	9.90565	9.9915	10.0863	10.4454	10.4452	10.7165	11.0398	11.11	10.5768	10.5673	10.6107
Ta.21131	12.0963	11.5895	11.1347	11.0943	11.371	11.2416	11.2824	11.1856	11.0823	11.0266	11.7842
Ta.21165	11.229	11.3098	10.8088	10.7878	10.7179	10.7006	10.3852	10.3787	10.3823	10.6486	10.0935
Ta.21167	10.6448	10.9656	11.3124	11.1041	10.6712	11.4349	11.4681	11.3932	11.1643	11.251	11.2967
Ta.21171	9.5431	9.5136	9.9706	10.0849	10.5361	10.2863	10.3998	10.347	10.2525	10.452	10.583
Ta.21178	10.5133	10.8741	10.392	10.2514	10.0412	9.96065	9.48985	9.7729	9.4175	9.77205	9.52105
Ta.21200	11.9543	11.7992	11.4638	11.1594	10.8651	11.324	11.2275	11.166	11.0417	11.0609	10.6803
Ta.21232	9.1197	9.11095	9.9527	10.3496	10.548	11.1942	11.162	11.5847	12.1218	12.9226	13.3511
Ta.21242	10.0346	9.70435	9.2572	9.2941	9.51455	9.3053	9.4767	9.5937	9.5803	9.4763	9.7169
Ta.21250	10.7437	11.1996	11.2369	11.4159	11.4696	11.6376	11.4882	11.4026	11.4973	10.9492	10.7801
Ta.21290	11.0954	11.0489	10.883	10.5302	10.4558	10.8196	10.5255	10.3471	10.0005	10.0148	9.7928
Ta.21293	9.12615	9.01065	9.2472	9.21065	9.45745	9.3644	9.30825	9.49145	9.65	9.9942	9.89145
Ta.21295	11.3434	11.3835	11.0279	10.8979	10.6903	10.9385	10.4152	10.5291	10.5244	10.624	10.6845
Ta.21323	9.66785	9.9974	9.9103	9.8092	9.83025	9.59485	9.4667	9.68005	9.5154	9.54455	9.4001
Ta.21340	9.66515	9.46495	9.5655	9.7923	10.1693	9.3835	9.82745	9.7967	9.8969	9.70295	9.84175
Ta.21356	9.59935	9.3022	9.27025	9.63485	9.56845	9.3971	9.5405	9.54835	9.4754	9.5466	10.167
Ta.21397	11.1083	10.8234	10.3477	10.3266	10.1804	10.2704	10.0056	10.1608	10.3388	10.1171	10.2682
Ta.214	13.7103	13.5996	12.7601	12.8139	12.9032	12.4949	12.8597	12.7759	12.5255	12.6166	12.6595
Ta.21421	10.2673	10.5185	10.6254	10.6418	10.3918	10.7914	10.9806	11.2282	11.2225	11.1489	11.1898
Ta.21443	9.4886	9.6693	9.7316	9.74255	9.72785	9.7012	10.3058	10.8329	10.7591	11.6881	12.1975
Ta.21476	9.8756	9.5187	9.3153	10.0054	9.95285	9.9402	9.85105	10.362	9.8582	9.80865	10.2851
Ta.21494	10.8128	10.9554	11.0463	10.9863	11.0411	10.9639	10.5398	10.6616	10.5093	10.3356	10.6659
Ta.21515	10.0539	9.8188	10.2505	10.4194	10.6139	10.7678	11.1272	11.138	11.3236	10.4114	10.3502
Ta.21535	10.917	10.6127	9.9631	9.9172	9.4019	10.3465	10.3759	10.4062	10.0549	9.6919	9.79355
Ta.21558	11.5173	11.8	11.8902	11.633	11.4276	11.0685	10.9389	11.0282	11.0994	11.0891	11.2172
Ta.21559	13.2283	13.6383	13.031	12.9986	12.6825	12.6212	12.7271	12.7806	12.8611	12.8076	12.3248
Ta.21580	9.5701	9.6811	9.35125	9.01825	9.03915	8.9561	8.94395	8.94435	8.89	8.86375	9.1027
Ta.21620	10.5817	10.8622	11.4492	11.364	10.939	11.3097	11.4657	11.3748	11.501	11.2543	10.6813
Ta.21639	10.4254	10.2184	10.5604	10.6833	10.8099	10.8949	11.1895	11.6702	12.3557	13.0293	12.6819
Ta.21644	11.9161	11.9851	12.0783	11.991	12.0969	12.6875	12.5207	12.364	12.6368	12.2955	12.4564
Ta.21645	9.46635	9.7069	9.4937	9.397	9.60325	9.96335	9.5406	10.0477	9.7157	10.1226	10.2071
Ta.21647	10.2859	10.1602	10.1182	10.0168	9.8866	9.9142	10.4675	10.8085	11.2454	11.2896	11.2888
Ta.21652	10.4074	10.4262	9.78835	9.7832	9.8362	9.58295	9.6324	9.7911	9.573	9.77015	9.38195
Ta.21659	12.8077	12.9117	12.6593	12.6039	12.4259	12.5219	12.1943	12.1342	12.3288	11.9931	11.8375
Ta.2167	11.9627	11.8696	11.4663	11.5704	11.8086	11.9534	11.4031	11.4469	11.3029	11.4049	12.082
Ta.21677	12.5002	12.4169	11.8971	11.5795	11.1453	11.6149	11.6596	11.8069	11.8396	11.5234	11.4337
Ta.21683	9.77315	9.5482	9.5988	9.69395	9.7873	9.6043	9.9252	10.0915	10.0818	10.7801	10.3364
Ta.21694	11.655	11.4618	11.848	12.2214	12.1285	12.1559	12.2848	12.2672	11.9985	11.917	11.6696
Ta.2170	12.6856	12.6259	12.0684	11.6619	11.7183	11.6227	11.4666	11.7712	11.7414	11.9131	11.514
Ta.21702	8.7387	9.0792	9.16475	8.78325	8.9777	9.0207	9.29	9.15725	9.1756	9.65205	9.28575
Ta.2172	12.2266	12.3842	12.7129	12.6174	12.7021	12.6634	12.6509	12.3991	11.9924	11.973	12.5171
Ta.21722	11.7292	11.8243	11.5482	11.3467	11.7312	11.3367	10.9479	10.9501	10.8291	10.7372	11.403
Ta.21733	9.6191	9.75795	9.27335	9.1072	9.12295	9.05895	9.2655	9.26255	9.2069	9.69235	9.48235
Ta.21736	9.84755	10.0788	9.78695	9.5045	9.15775	9.8506	9.54935	9.45375	9.5588	9.60725	9.59935
Ta.21760	9.9864	9.56985	9.57215	10.333	11.1057	10.3142	10.9922	10.5522	10.724	10.21	10.5004
Ta.21765	10.2565	10.5497	10.1723	9.7856	9.81205	9.5889	9.34015	9.4736	9.4058	9.66535	9.60145
Ta.21775	9.4597	10.4442	10.3237	10.0473	9.75235	9.4105	8.96195	9.1237	8.8185	8.95815	9.20695
Ta.21787	11.6406	11.7237	9.77715	9.42995	9.5242	9.33455	9.0043	9.1256	8.9299	8.96995	9.11935
Ta.21791	11.3557	11.1767	11.3018	11.1908	11.0052	11.1499	11.1243	10.9617	10.8739	10.8426	10.4638
Ta.21795	12.5106	12.6733	12.552	12.2489	11.7627	11.6418	11.4548	11.4558	11.3413	11.2692	11.5438
Ta.21804	10.125	10.0901	10.1699	10.2881	10.3506	10.4962	10.2174	9.9774	9.8688	9.8068	9.78435
Ta.21805	12.7018	12.9412	13.7747	13.2734	13.5938	13.9527	14.179	13.7011	13.0408	13.4802	13.2939
Ta.21824	10.6785	11.4784	11.041	10.7951	10.1991	10.2607	10.2015	10.2691	10.3027	10.4158	9.98295
Ta.21825	10.2452	10.3194	10.0312	10.1253	9.91295	9.57335	9.5718	9.5833	9.8279	9.75365	9.84805
Ta.21829	9.4544	10.7388	11.5873	11.4467	11.2208	11.1734	10.3692	9.79685	9.7358	9.60235	9.61365
Ta.21837	10.3281	10.5099	10.4211	10.312	10.4517	10.2454	9.9441	9.88785	9.6337	9.70955	9.5102
Ta.21844	9.7009	9.56785	10.111	10.5416	10.874	10.6324	10.0388	9.7882	9.6683	9.5991	9.81665
Ta.21860	11.7572	11.7283	11.7765	11.2828	10.9672	11.4033	10.9637	10.8438	10.7112	10.9032	10.7923
Ta.21889	10.7549	10.8599	9.80405	9.7342	9.5959	9.5445	9.3239	9.40435	9.2313	9.74695	9.5583
Ta.21905	15.1089	15.1121	14.1239	13.7332	13.6046	12.7691	11.0648	11.3808	11.3218	11.845	11.2769
Ta.21910	9.73835	9.1218	10.5398	10.8174	11.5401	11.9511	12.7767	13.1108	13.4581	14.1102	14.4123
Ta.21920	9.9057	10.905	11.2548	10.5991	10.8351	10.0003	9.39095	9.42555	9.3196	9.3102	9.60845
Ta.21922	9.2946	10.2978	11.0962	11.0076	10.8216	10.1156	9.44195	9.4859	9.2731	9.2749	9.3499
Ta.21925	10.1806	9.91315	9.9032	10.2348	10.6112	10.3226	10.7513	10.5055	10.7314	10.6026	10.7363
Ta.21933	9.96035	10.0554	11.8407	12.2463	12.7119	12.3061	13.0732	13.4782	13.3753	13.7863	13.5442
Ta.21935	9.11445	9.5059	10.4586	11.1592	11.4203	11.6978	11.7598	11.563	11.2419	10.5649	9.89835
Ta.21947	8.8855	8.91935	9.1278	9.16305	8.9637	9.1575	9.70935	9.41125	9.0479	9.76345	9.2974
Ta.21957	14.0335	13.6555	13.0772	12.8949	12.8946	13.1139	12.476	12.0051	12.286	12.3265	12.0449
Ta.21962	9.7963	10.2005	10.8335	11.3091	11.0634	11.7006	11.6555	11.782	11.4626	11.7658	11.6164
Ta.21965	11.22	11.6128	11.7241	11.8035	11.7649	11.99	11.8049	11.9316	12.0941	12.1788	12.6373
Ta.21981	12.0418	12.4214	12.2188	11.9164	11.8634	12.0767	11.7474	11.8408	11.5437	11.5367	11.1736
Ta.21983	13.4991	13.6468	12.4062	11.8268	12.8712	12.3072	11.8258	11.6112	11.7214	11.2081	11.0348
Ta.21984	11.853	13.3972	13.6259	13.1037	12.854	10.4958	10.194	9.9091	10.2427	9.8469	9.99005
Ta.21998	11.2212	11.133	10.4207	10.506	10.6128	10.3994	10.2087	10.3226	10.3063	9.98635	9.93325
Ta.22	13.4527	13.2471	12.8826	12.6585	12.6746	12.2542	11.9765	12.1574	12.2088	12.269	11.9134
Ta.22002	12.2929	12.2905	12.0495	11.7371	11.2669	11.1944	10.797	10.7374	10.8614	11.0511	11.0416
Ta.22009	8.6774	9.5081	11.0499	11.0222	10.6191	10.7881	10.4421	10.0369	9.3406	9.2664	8.69645
Ta.2201	13.1059	13.063	12.3446	12.1891	12.2359	12.1062	11.9595	12.0877	12.1056	12.3237	11.972
Ta.22021	10.4508	10.6233	10.344	10.3116	9.9972	10.1133	10.0373	10.032	9.786	9.7863	9.5931
Ta.22038	9.2869	9.3758	11.2384	12.317	11.9359	12.3344	12.7704	13.1223	13.3003	12.2329	10.8992
Ta.22039	9.00385	9.368	9.42175	8.98125	9.0263	8.8791	8.8725	8.93045	8.9626	8.73255	8.8091
Ta.22046	9.4987	9.83775	10.2834	9.9877	9.97585	10.5876	10.4105	10.2767	9.9267	10.49	10.1513
Ta.22048	9.72865	9.9367	10.672	11.0256	11.1917	11.3888	11.1677	11.1476	11.4667	11.0983	11.0454
Ta.22049	9.26295	9.1433	9.06285	9.38615	9.5627	9.28475	9.36595	9.53475	9.9248	9.78365	10.0985
Ta.22050	9.12305	9.1038	9.1317	9.43875	9.50925	9.23405	9.4289	9.327	9.5226	9.60785	9.80995
Ta.22051	13.2152	13.6696	12.9707	13.3308	13.4302	13.4603	13.4605	13.4683	14.0656	14.3849	14.6052
Ta.2206	10.9764	10.9022	10.5637	10.7041	10.6297	10.1599	10.0513	10.174	10.0896	10.2039	10.6098
Ta.22086	10.1854	9.64005	10.2389	10.3308	10.4571	10.5788	10.9664	10.6582	10.9429	11.0347	10.9512
Ta.22088	11.2161	11.0334	10.6961	10.3514	10.1901	10.4615	10.2186	10.0561	9.7404	9.8952	9.8028
Ta.22089	9.28	9.01925	9.28955	9.42805	9.228	9.1578	9.69415	9.7221	9.966	9.708	9.4293
Ta.22095	10.2208	11.883	11.1315	10.1299	10.0737	9.9218	9.6992	9.6023	9.3898	9.73835	9.59955
Ta.22098	12.6017	12.5674	12.407	12.2639	11.9086	12.1265	11.6583	11.5304	11.2097	10.9833	10.7575
Ta.2212	12.2617	12.2648	12.0691	11.9931	11.8939	11.8739	12.0396	11.7886	11.8515	11.6337	11.1561
Ta.22122	8.6856	8.4709	8.8098	8.8882	8.70935	8.9461	8.69835	8.5861	8.6329	9.13985	9.3925
Ta.22127	11.0087	11.0467	10.9656	11.0467	10.9177	11.1487	10.5394	10.4592	10.2943	10.089	10.1614
Ta.22156	9.96725	12.4893	13.5435	13.1429	13.0261	12.6294	12.32	12.3802	11.8836	11.3823	10.7771
Ta.22157	9.70365	11.2551	11.9426	11.4351	10.9859	11.0758	10.9345	10.8462	10.7068	10.0892	9.64215
Ta.22167	10.6434	10.2429	9.3191	9.42505	9.0205	9.0594	9.3599	9.41305	9.5831	9.42515	9.67305
Ta.22171	10.3327	10.0971	9.83335	9.91385	9.9565	10.0678	9.5828	9.5426	9.515	9.4363	9.47125
Ta.22178	10.4084	10.2401	9.96505	9.492	9.50475	9.60145	9.35905	9.30155	9.4329	9.423	9.32445
Ta.22183	10.5815	10.4841	10.3498	9.9992	9.5641	9.6353	9.4969	9.4607	9.5014	9.391	9.32975
Ta.22206	9.28005	9.87025	9.6943	9.1365	8.9028	9.07	8.9147	8.69795	8.8313	8.9361	8.7818
Ta.22210	11.1782	11.3206	11.028	10.749	10.8024	10.9076	10.7398	10.8338	10.1766	10.4828	10.1253
Ta.22237	12.1825	12.0356	11.9631	11.9032	11.906	11.7315	11.1202	11.3354	11.2358	11.1545	11.5631
Ta.22240	10.3381	10.0153	10.1098	10.5579	10.5928	10.3712	10.9645	10.762	10.8212	10.6075	10.3468
Ta.22245	9.9964	9.80115	9.75105	10.1604	10.1733	10.0763	10.4654	10.2577	10.427	10.5453	10.9741
Ta.22258	9.29405	9.58975	11.7136	11.8584	11.3712	12.2088	13.2361	13.862	13.751	14.0924	13.6285
Ta.22260	10.0062	10.9607	10.2791	9.67635	9.6388	9.3485	9.10405	9.2475	9.0219	9.20415	8.8594
Ta.22280	10.1904	10.1333	9.70265	9.6528	9.59	9.4696	9.8149	10.1723	10.2066	9.97145	10.0625
Ta.22299	10.313	10.2365	9.6812	9.7108	9.6927	9.52755	9.7008	9.6381	9.6038	9.88435	9.7355
Ta.22302	10.9253	11.8982	12.0943	12.5012	12.697	13.1063	12.7343	12.9327	13.4713	13.0875	13.0507
Ta.22307	10.795	10.6616	10.0543	10.2205	9.74165	9.85665	9.7005	9.7957	9.9095	9.9131	9.82255
Ta.22335	11.3457	10.9803	10.7677	10.7367	10.8698	10.7842	10.4405	10.4183	10.5631	10.4783	10.2843
Ta.22337	13.6677	13.7531	14.0358	13.9004	13.9712	13.7148	12.9183	12.661	12.3664	11.987	11.7876
Ta.22342	14.2784	14.3418	14.306	13.334	14.0443	14.0362	13.6627	13.0839	11.9212	13.6512	13.805
Ta.22349	8.83155	8.9521	9.0951	9.3236	9.1349	9.38695	9.2274	9.54835	9.8809	10.8763	11.5648
Ta.22355	11.9687	12.0923	12.5782	12.4269	12.6547	12.8545	12.4667	12.3718	12.5119	12.3084	11.8743
Ta.22387	10.186	10.3785	10.6866	10.1519	10.2744	10.3573	10.1975	10.546	9.4707	9.89615	9.8117
Ta.22389	12.3149	12.0366	11.1139	11.2858	11.4402	10.9171	10.9542	11.3189	10.8958	10.8861	10.4672
Ta.22394	10.2345	9.931	9.5918	9.4285	9.40745	9.30805	9.38505	9.4291	9.5365	9.38555	9.64795
Ta.22400	13.1601	12.5962	12.238	12.2052	12.0374	11.9244	11.8405	11.8277	11.7106	11.6588	11.6584
Ta.2243	10.0832	10.2853	10.4815	10.1742	10.0344	10.1936	9.96285	9.8651	9.7413	9.4813	9.56035
Ta.22449	12.9479	12.3239	12.411	12.7167	12.6252	12.1015	12.1113	12.0465	11.7859	11.4773	11.2953
Ta.22473	10.6952	10.9688	11.8187	11.7911	11.6251	12.2148	11.8366	11.5011	11.1278	11.2261	11.2034
Ta.22478	10.3882	10.436	10.1893	10.2045	10.1845	10.1851	10.3025	10.2028	10.1958	10.5999	10.8469
Ta.22483	11.5249	11.3127	11.2203	11.3773	11.2182	11.2614	11.2498	11.4964	11.381	11.7434	12.052
Ta.22490	10.1081	10.7904	11.3189	11.0544	10.3774	11.2164	11.4203	11.3336	11.3264	11.357	10.8587
Ta.2251	12.1457	12.08	12.5431	12.4195	12.4926	12.471	12.3603	12.2412	12.1846	11.8144	11.8347
Ta.22513	12.2114	12.1467	12.1401	12.2287	12.2761	12.0012	11.8377	11.7239	11.6999	11.8678	11.8658
Ta.22541	11.401	11.4274	10.6825	10.6311	10.4319	10.7405	10.6525	10.7459	10.4438	10.7565	10.7193
Ta.22559	11.9633	11.5811	10.9024	11.0524	11.1032	10.7609	10.8411	10.8883	10.7184	10.843	10.9962
Ta.22572	10.9145	10.9237	10.162	9.60445	9.681	9.95575	9.2995	9.79375	9.2945	9.4671	8.7911
Ta.22587	11.6156	11.7366	11.4174	11.4779	11.4234	11.092	10.9056	10.8696	10.8286	10.7383	11.0071
Ta.22598	10.7813	10.9226	10.6977	10.8829	10.9016	11.0186	10.7236	10.6508	10.2395	10.1201	10.3262
Ta.2264	10.806	10.6661	10.6491	10.6819	10.8125	11.0644	10.8673	10.8141	10.6415	10.4426	10.15
Ta.22656	9.22255	9.40855	9.3607	9.27505	9.0903	9.2665	9.3941	9.4223	9.1565	9.7812	10.3543
Ta.22680	13.9445	13.8075	12.9559	12.8902	12.891	12.9422	12.5069	12.5	12.5631	12.4089	11.8656
Ta.22681	9.7889	9.5414	9.57455	9.9024	10.1862	9.86685	10.0964	9.9243	9.935	10.1138	9.9276
Ta.22683	13.172	13.1248	12.9594	12.7791	12.1168	12.3969	12.4082	12.4598	12.5175	12.0676	11.3908
Ta.22707	9.4629	9.6852	9.05875	8.85725	8.9345	9.0687	8.8315	8.9145	8.8226	8.9567	8.95025
Ta.22746	11.42	11.4027	10.9495	10.9133	10.645	10.673	10.6924	10.8178	10.6591	10.7073	10.7533
Ta.22757	10.7195	10.6525	10.1585	10.0325	10.8181	10.3903	10.6369	10.8071	10.8188	10.9134	10.9305
Ta.22759	9.8671	9.98805	10.0444	10.3457	9.8826	10.0043	10.3225	10.6753	10.7498	10.9143	10.5399
Ta.22774	12.5542	12.771	12.9473	12.5638	12.4902	12.1799	12.2036	12.0004	11.9234	11.8703	11.3598
Ta.22776	10.3539	10.0636	9.81205	9.9817	9.8611	9.7179	9.71215	9.92085	10.0049	10.4128	10.2802
Ta.22780	12.9579	12.7373	13.0451	12.9732	12.9665	13.3196	13.3519	13.2138	13.4553	13.445	13.5759
Ta.22789	10.8447	10.6376	11.1495	11.245	11.405	11.985	11.6141	11.6184	11.4077	11.4644	11.2226
Ta.22810	11.1408	11.0431	10.202	10.5352	10.5298	10.4413	10.7162	10.6332	10.6539	10.7749	10.9654
Ta.22819	11.6824	12.0905	12.0655	11.8009	11.818	11.4695	10.7615	10.4237	10.1706	10.2482	9.6212
Ta.22820	8.9067	9.84845	10.7987	10.5941	10.9548	10.4492	10.2433	10.0108	10.1202	9.8611	9.7071
Ta.22826	11.5427	11.3014	10.8504	10.8256	10.4782	10.5682	10.542	10.5523	10.4359	10.5918	10.1959
Ta.22853	12.0372	12.4426	11.7347	11.1011	11.1194	10.8994	10.8621	11.0512	10.4016	11.0024	10.7089
Ta.22856	9.7524	10.3508	12.2172	11.9589	12.0513	11.6617	10.92	10.6177	10.1893	9.72475	9.81635
Ta.22858	11.5132	11.4482	11.4794	11.3948	11.0482	11.5469	11.3226	10.9533	11.0629	10.9295	10.5934
Ta.22871	12.5359	12.8989	12.6958	12.7232	12.6068	12.6868	12.3187	12.3663	11.7363	11.5071	11.1613
Ta.2288	10.556	10.7902	10.4977	10.6877	10.2844	11.0344	11.1704	11.3201	11.1814	11.4181	11.0838
Ta.2294	12.1565	12.2204	11.7832	11.7294	11.9775	11.7005	11.0963	11.2033	11.0133	10.9788	11.1969
Ta.22956	11.8538	12.1332	12.0607	11.8261	11.829	11.7928	11.4115	11.538	11.4366	11.3776	11.3106
Ta.22981	10.5757	10.5446	9.7815	9.98915	10.1667	10.315	10.1132	10.0413	10.1408	9.94885	9.83265
Ta.22998	10.4583	10.5531	10.4718	10.5582	10.499	10.2128	9.65525	9.64275	9.8775	9.4084	9.66045
Ta.23	12.2415	12.0203	11.6463	11.1508	11.0378	11.4688	10.9619	11.059	11.067	10.9205	10.7987
Ta.23034	10.667	10.8344	10.2344	9.89295	9.8887	9.8805	9.8435	9.7889	9.64	9.82055	10.1614
Ta.23038	12.7909	12.7517	12.6285	12.5671	11.8733	12.3587	11.988	12.1623	11.9798	11.9895	11.8693
Ta.23044	10.5149	10.2632	10.0379	10.4844	10.617	10.304	10.827	11.0093	10.6205	10.8666	10.6424
Ta.2307	11.8667	11.9774	11.8287	11.5865	11.568	11.3744	11.1494	10.9829	10.4835	10.4657	10.339
Ta.23108	10.452	10.5549	11.0694	10.9602	10.7383	10.793	10.7587	10.5019	10.293	10.1429	10.1921
Ta.23114	10.0846	10.0391	9.5949	9.54525	9.53465	9.58645	9.3274	9.2794	9.2281	9.2993	9.435
Ta.23120	11.5836	11.8236	11.83	11.9676	12.062	11.5378	11.2576	11.1157	10.5235	10.6188	10.4277
Ta.23121	12.4296	12.2819	12.2288	12.3087	11.791	11.3164	10.9876	11.1632	10.9735	11.5279	11.3892
Ta.23124	13.2753	13.4449	13.2896	13.0149	12.7612	12.8579	12.7454	12.7057	12.8504	12.7599	11.9375
Ta.23129	10.4017	10.2968	9.68685	9.67375	9.66275	9.49935	9.4334	9.658	9.4928	9.5451	9.64905
Ta.23130	11.6444	11.0478	10.1266	10.0272	10.3146	10.3819	10.3123	10.324	10.1123	10.309	10.1057
Ta.23137	10.7447	11.0695	10.8737	10.5778	10.3794	10.2656	9.85505	9.77275	9.9566	9.9898	9.64825
Ta.23148	11.6708	11.9801	11.5721	11.3016	10.8902	10.8515	10.9566	11.1128	11.0686	11.5146	11.8063
Ta.23158	10.9582	11.3542	11.3488	11.2404	11.862	11.4377	10.8789	10.6299	9.9997	10.3245	10.1213
Ta.23179	10.6451	10.8519	10.5108	10.2664	10.2821	10.3119	10.0418	9.678	9.6387	9.8481	9.73395
Ta.23181	11.5988	12.1093	12.0681	12.1654	11.7877	12.0387	12.3832	12.5343	12.5628	12.1593	12.0683
Ta.23190	13.1147	13.6595	14.062	13.7873	13.9002	13.7331	13.9802	13.9985	14.1499	13.8826	14.253
Ta.23194	11.8172	11.952	11.7511	11.6802	11.3657	11.2054	11.0307	11.0878	10.9721	10.8849	11.0838
Ta.23195	12.0209	11.9983	11.6729	11.8167	11.7579	12.5108	12.8209	12.5608	12.7506	12.6921	12.5691
Ta.23201	10.435	10.6523	10.0315	9.8908	9.836	9.99205	9.59765	9.6812	9.384	9.3715	9.3588
Ta.23215	10.896	11.0571	10.7806	10.5174	10.4476	10.2614	10.3942	10.3646	10.3172	10.4752	10.3697
Ta.23220	10.7663	10.7623	10.1772	10.3593	10.2536	10.3567	10.2092	10.0869	10.2671	10.1601	9.8801
Ta.23232	11.7143	11.6074	11.5826	11.7296	11.4594	12.0663	12.1626	12.1588	12.4749	12.3605	12.3466
Ta.23247	11.2254	11.6532	12.0239	12.1235	12.0541	12.3468	12.7194	12.6595	12.6004	12.7223	13.0135
Ta.2328	11.033	11.1428	10.7584	10.6564	11.0226	10.8189	10.5556	10.4921	10.3982	10.4517	10.5378
Ta.23287	11.2112	11.4474	11.5219	11.5683	11.6594	11.992	11.9568	12.0023	11.8282	11.4759	11.6639
Ta.23295	12.8072	12.9118	12.3137	11.8132	11.6722	12.0771	12.6394	12.7252	12.7575	12.4184	12.0846
Ta.23301	9.9983	9.6307	9.44575	10.118	10.4304	10.0019	10.3799	10.2144	10.5059	9.86585	9.9488
Ta.23305	9.424	9.354	9.5965	9.41375	9.2056	9.7515	9.75715	9.50205	9.5232	9.0431	9.1015
Ta.23312	11.2051	10.888	11.0389	11.337	11.3738	11.321	11.6963	11.6884	11.6683	11.5895	11.5896
Ta.23325	12.1314	12.3179	11.8594	11.8173	11.7146	11.9016	11.1161	11.1998	11.2146	11.0783	10.9192
Ta.23339	9.9006	10.0671	10.0151	9.9994	9.9918	10.3457	9.71975	9.5607	9.0592	9.4524	9.46515
Ta.23355	12.1103	11.7411	11.4475	11.5346	11.2276	11.6468	11.387	11.1066	10.7406	11.0099	10.9181
Ta.23360	9.4743	9.23245	9.2706	9.88495	9.59035	9.6771	9.9592	9.92055	10.0602	9.38485	9.7261
Ta.23398	11.042	11.3628	12.3104	12.4101	12.5479	13.1319	13.1967	13.5758	13.5369	13.4436	13.2621
Ta.23412	10.4223	10.801	11.3153	11.3882	11.7094	12.0112	11.8565	11.7096	11.8405	11.6864	11.6112
Ta.23417	11.9947	12.2352	12.3677	12.2768	12.1806	12.6658	12.6675	12.6585	12.7625	12.5735	13.2113
Ta.23424	12.2155	12.2132	11.1888	11.3659	11.6206	11.056	10.9702	10.8625	10.6753	10.9818	10.5843
Ta.23465	11.2904	11.0383	10.7367	10.4771	10.5424	10.7769	10.6915	10.7116	10.7887	10.4638	10.278
Ta.23665	10.0517	10.5725	10.6913	10.8468	10.6426	11.0497	10.9813	10.7934	10.8393	10.4665	9.63875
Ta.23666	9.0745	10.0812	11.7203	11.2465	10.3573	11.0998	11.297	12.0444	11.9568	12.3868	11.3384
Ta.23670	12.019	11.4002	10.4532	10.289	9.763	10.4391	10.8393	10.9612	10.907	10.9749	10.7048
Ta.23679	10.1433	9.9841	10.2917	11.1174	11.012	10.9284	11.5361	11.3809	11.5244	11.1138	11.8406
Ta.23681	10.0012	9.97385	9.97875	9.61095	9.74605	9.7388	10.1805	10.1716	10.1288	10.4771	11.0912
Ta.23682	12.1487	11.7269	11.7156	12.1112	12.226	12.1707	12.2394	12.424	12.4327	12.5154	13.2945
Ta.23687	10.1845	9.9636	9.8261	10.3182	10.5591	10.0032	10.3876	10.6056	10.6869	10.4452	10.0921
Ta.23690	11.201	11.7342	11.9743	11.9263	11.8952	12.0409	12.1135	12.3802	12.1949	12.5026	12.0832
Ta.23704	13.121	13.3634	13.1296	13.1113	13.2723	12.9797	12.2458	11.8427	11.5794	11.9161	11.9483
Ta.23710	12.4512	12.3552	11.7655	11.3956	11.2781	11.3401	10.9615	11.1549	10.9777	11.2987	11.2315
Ta.23715	11.1211	10.9103	10.4207	10.3958	10.515	10.6686	10.0022	10.3693	10.1435	10.0216	9.797
Ta.23753	13.6449	13.2724	12.8906	12.8538	12.7041	12.441	12.5019	12.4497	12.553	12.543	12.3056
Ta.23759	11.4673	11.7584	11.7317	11.9885	11.8155	11.8803	11.7732	11.5232	11.0329	10.9424	10.6836
Ta.23768	11.969	11.6475	11.2002	11.34	11.1835	11.2778	11.0523	10.9066	11.0035	11.3307	11.444
Ta.23783	11.3191	11.5877	11.7621	11.6017	11.7865	11.7852	11.4152	11.2424	11.4975	11.176	10.8964
Ta.23797	11.4431	11.9403	12.5808	12.3041	12.265	11.9985	11.7437	11.8518	11.5379	11.7018	11.9174
Ta.23798	10.0152	10.4213	14.5344	14.7704	14.8102	14.9714	15.0053	15.0552	14.8731	14.7952	14.8762
Ta.238	13.3892	13.3082	12.1191	11.5879	11.1808	11.1806	11.5528	11.1745	10.8905	10.9919	11.4124
Ta.23803	12.7923	12.6713	12.9472	12.9632	12.9928	13.0671	12.7803	12.6924	12.874	12.337	12.2178
Ta.23812	8.98885	9.11985	9.0403	9.04395	9.2114	9.03085	9.235	9.2669	9.4372	10.9773	12.3758
Ta.23813	11.6415	12.1342	12.5394	12.4334	11.947	12.3754	12.6693	12.6315	12.5673	12.1636	11.524
Ta.23819	10.3995	10.5603	10.0709	9.8169	9.4031	9.3456	9.33415	9.3966	9.4063	9.89355	9.93155
Ta.23823	10.0465	10.109	9.79315	9.62305	9.4955	9.4981	9.44875	9.33085	9.2601	9.5828	9.37285
Ta.23826	13.0573	13.3	13.4132	12.9409	12.9913	13.0141	12.6401	12.6237	12.8378	12.8681	12.9685
Ta.23827	12.3597	12.3721	12.1761	11.8353	12.025	11.6212	11.1611	11.2387	11.0677	11.5317	12.2171
Ta.23845	8.9311	9.61435	11.3129	10.9503	10.1352	10.1435	10.776	11.8143	11.7001	12.2045	11.318
Ta.23888	9.86945	9.2582	10.4634	10.4519	10.8792	11.6972	13.3166	13.8752	14.2945	14.7293	14.8498
Ta.2390	11.4472	11.4845	11.1728	11.2521	11.2025	10.8605	10.8022	10.7413	10.6868	10.4728	10.7454
Ta.23909	11.6183	11.6839	11.1012	10.6252	10.9954	11.9076	12.0088	12.6913	13.1832	13.9062	14.0484
Ta.23949	11.6412	11.6857	11.1022	10.7658	10.7511	10.7683	10.9206	11.3009	11.2996	11.4795	11.1213
Ta.23967	9.4375	10.8517	14.9823	14.9308	14.5573	14.863	14.9044	15.1266	15.0234	15.0213	14.9355
Ta.23969	10.3369	10.5015	14.9032	15.0597	15.0615	15.1932	15.2751	15.2936	15.3168	15.3541	15.3059
Ta.24022	12.2272	11.8397	10.567	10.6666	10.9935	10.5666	10.2356	10.0966	9.7918	9.68075	10.0436
Ta.24044	11.4892	11.7425	10.8628	10.5131	10.4199	10.1631	9.92105	10.4177	10.3145	10.4986	9.40455
Ta.2406	10.5173	10.6112	10.257	10.07	10.3415	10.1661	9.99295	9.71895	9.8235	9.8837	9.8517
Ta.24083	9.6828	9.4488	9.5476	9.8257	9.98785	10.2099	10.5366	10.5672	9.9865	10.1965	10.3206
Ta.24085	8.9713	9.0425	9.56015	9.2691	9.3866	9.6783	9.48565	9.57715	9.9002	10.1234	9.99025
Ta.24098	10.1631	10.2698	10.7553	11.156	11.3983	11.8008	11.9492	11.724	11.8034	11.4273	11.4047
Ta.24099	9.58985	10.064	9.9636	9.58895	9.2578	9.2591	9.2267	9.1135	9.0437	9.382	9.20985
Ta.241	11.1383	10.582	9.6348	9.4567	9.0945	9.29465	9.2465	9.08585	9.2806	9.47405	9.41025
Ta.24117	10.154	11.0928	12.6032	12.6883	12.3532	11.8448	12.389	12.2671	12.1928	11.7946	11.7786
Ta.2412	11.3451	11.8601	11.5132	11.4369	11.5765	11.2792	11.1169	10.8928	10.6927	10.5053	10.6043
Ta.24145	13.322	13.1493	12.0427	12.323	11.8185	11.1938	12.2193	12.1068	11.7727	11.3833	11.5779
Ta.2415	9.65815	10.6187	14.2896	14.699	15.0125	14.8397	14.1545	14.3624	14.1463	14.1853	14.4919
Ta.24150	11.5731	11.8604	11.915	11.8145	11.846	11.5864	11.2489	10.9472	10.366	10.793	10.8384
Ta.24163	9.5506	10.1601	13.0008	12.3204	11.3113	11.8333	12.844	13.542	13.6242	13.7998	12.9801
Ta.24168	10.2511	10.8017	11.5525	11.1052	11.3693	10.65	10.1086	10.0926	10.1111	10.245	10.512
Ta.24170	9.5417	9.2466	9.2582	9.5205	9.3562	9.5713	9.8296	9.5386	9.7389	10.1338	11.081
Ta.24171	14.871	14.9985	14.4043	14.365	14.706	14.3825	13.7037	13.9456	13.6716	13.9117	13.0092
Ta.24174	12.11	12.3285	12.8851	12.7744	12.5123	12.7487	12.4765	12.426	12.2841	12.2492	12.0679
Ta.2419	12.5549	12.4059	11.3771	11.0477	10.7825	10.7348	10.3311	10.1408	9.775	10.0081	9.9184
Ta.24206	10.3059	10.2606	10.3786	10.4243	10.0222	10.249	9.91815	10.0606	9.7532	9.87455	9.4347
Ta.24213	12.3785	12.0768	11.0829	11.4331	11.1851	11.087	10.9888	11.079	11.0377	10.5831	10.2567
Ta.24221	12.1837	12.0919	11.3965	11.7856	11.1809	11.4545	11.3873	11.3495	11.2024	10.8786	11.2344
Ta.24238	12.3118	12.5644	12.8847	12.9565	12.8407	12.8932	13.0019	12.9811	12.9128	13.0639	12.9322
Ta.24244	11.8996	11.3224	10.9435	11.1637	11.1124	11.115	10.906	11.0009	10.9691	11.1896	11.2523
Ta.24245	15.0361	14.9131	14.9765	14.7474	14.9837	14.8076	14.6346	14.4844	13.1236	14.3294	14.4697
Ta.24246	9.4315	9.3603	9.54305	9.5734	9.65225	9.3877	9.5637	9.3942	9.6301	9.93685	11.0711
Ta.24262	12.8777	13.2711	13.4701	12.9957	12.7259	12.8623	13.3615	13.455	13.3166	12.7929	10.9076
Ta.24273	11.3423	11.0039	9.97305	9.792	9.9449	9.9686	9.687	9.9773	9.7309	9.8459	9.65525
Ta.24293	10.8693	10.7904	10.964	11.65	11.6966	11.6193	11.8834	12.0742	11.8563	11.7577	11.8465
Ta.24307	10.1286	9.95435	9.37095	9.11665	9.17515	9.17455	9.14445	9.3766	9.2193	10.1028	9.2891
Ta.24312	9.1915	9.09755	8.92805	9.05735	9.4503	9.3244	9.68135	9.7984	10.1868	11.7635	13.72
Ta.24315	12.6607	12.5642	11.8873	11.7172	11.4075	11.5373	11.4374	11.5547	11.4842	11.7687	11.5265
Ta.24332	9.7915	9.5594	9.7647	10.3489	10.822	10.604	11.2411	10.9743	10.9683	11.395	12.6844
Ta.24341	11.2114	11.5206	12.63	12.3487	11.5239	12.1266	12.6283	12.5214	12.097	12.1761	11.1369
Ta.24343	12.7781	12.7181	12.4486	12.2715	12.6343	12.3833	11.6075	11.4952	11.426	11.4665	12.0522
Ta.24373	12.6298	12.8393	13.4277	13.4747	13.3244	13.2641	12.9271	12.9139	13.0127	12.7791	12.9008
Ta.24400	11.9439	12.5849	12.1284	11.9703	12.2707	11.8633	11.5655	11.2005	10.9523	10.9744	11.1812
Ta.24437	11.3184	11.2352	11.2206	10.7288	10.8347	10.9747	10.7278	10.836	10.7674	10.2848	10.1411
Ta.24466	12.8532	12.8732	12.6254	12.518	12.55	12.2172	11.9934	12.1975	12.2686	12.3481	12.3008
Ta.24471	10.7909	11.2943	10.7481	10.6484	10.9914	10.8194	10.4107	10.087	9.6861	9.69705	9.48065
Ta.2448	10.341	11.1108	15.1915	15.5639	15.4119	15.4389	15.4342	15.4639	15.4366	15.4355	15.5
Ta.24511	9.18875	9.5391	10.0761	10.374	10.0616	10.0436	9.8324	10.0913	10.728	9.90745	9.60245
Ta.24514	10.1864	11.087	10.3193	9.80395	9.36395	9.5787	9.45175	9.86255	9.2297	9.93915	9.4844
Ta.24519	12.6895	12.7371	11.9619	11.927	11.849	11.811	11.4915	11.4201	11.5233	11.4063	11.6881
Ta.24526	9.37645	9.1792	9.914	10.0342	10.989	11.9561	11.887	11.707	12.9575	12.8001	13.3475
Ta.24529	11.0552	10.9289	10.1665	10.2571	9.83485	9.75585	9.9737	9.924	9.7962	9.79615	10.2162
Ta.24551	11.4218	11.0849	10.5592	10.7125	10.5661	10.7257	10.9155	11.0583	10.3714	10.0915	10.3156
Ta.24582	10.1176	10.181	10.109	10.0614	9.6257	9.6141	9.56305	9.79565	9.83	9.78525	9.7216
Ta.24590	9.3296	9.96595	10.086	9.827	9.6599	10.0332	10.3895	10.8643	10.3098	10.6917	9.90525
Ta.24592	12.3826	11.9499	11.3225	11.2569	11.7729	11.4984	12.2208	12.396	12.7745	13.1509	13.238
Ta.2464	12.1075	12.7768	12.8342	12.6661	12.4872	12.4398	12.359	12.6866	12.5133	12.8196	13.6684
Ta.24663	11.3503	11.5186	11.0732	11.1983	11.4775	10.8593	10.7184	10.5589	10.321	10.1997	10.2103
Ta.24675	11.1606	11.0102	10.5145	10.6625	10.8957	11.0152	10.9661	11.066	11.0942	11.1445	10.3121
Ta.24682	9.82	10.2151	10.3913	10.1162	9.8989	10.077	9.6409	9.7809	9.7705	9.806	9.77955
Ta.24711	10.7456	11.2354	10.7743	10.4446	10.5785	10.185	9.72915	9.57865	9.5666	9.4598	9.3696
Ta.24732	9.5966	9.87495	9.5622	9.4199	9.16775	9.41045	9.2194	9.05275	9.1095	9.0805	8.955
Ta.24737	12.9769	13.0959	12.6511	12.9374	12.8502	12.7523	12.6575	12.2012	12.248	12.5374	12.4254
Ta.24739	9.4487	9.2186	10.7947	11.1489	12.1037	13.9928	13.5214	14.2566	14.7645	14.8497	14.8977
Ta.24758	11.1611	10.9284	10.7239	10.6073	10.3789	10.6283	10.5244	10.654	10.5177	10.6825	10.2206
Ta.24762	9.58365	9.7429	10.0507	9.99445	9.3287	10.2126	10.0954	10.027	9.7379	9.94015	9.8384
Ta.24767	11.0023	11.7919	11.9586	11.8883	11.7688	12.0771	12.2919	12.1974	12.3293	12.1551	12.0357
Ta.24786	12.0036	11.9961	11.6028	11.592	12.3995	11.8479	11.1747	11.0469	11.3216	11.0167	10.7567
Ta.248	13.6389	13.7922	13.3717	13.0218	12.9477	13.0978	12.9292	12.9887	13.0703	13.1138	13.0383
Ta.24804	11.1309	11.2654	11.3474	11.4211	10.935	10.9059	11.7241	12.0804	11.8437	12.2725	12.4033
Ta.24810	12.9951	12.9227	12.5121	11.0197	11.003	11.4755	11.4617	11.0772	9.8203	10.1954	10.2457
Ta.24811	11.7895	11.9414	12.0832	12.2413	12.1303	11.9793	11.7078	11.7761	11.5236	11.5535	11.4707
Ta.24817	9.0885	9.59535	9.69285	9.2961	9.277	9.32295	8.98435	8.94045	8.839	9.051	9.0162
Ta.24830	9.7062	9.62995	9.3379	9.0834	9.4348	9.5003	10.2379	11.0343	11.3756	12.9009	13.9112
Ta.24882	11.202	11.3544	11.3505	11.477	11.5583	11.4522	10.5629	10.8817	10.5749	10.3331	10.4511
Ta.24910	9.5472	9.42555	9.17425	9.02465	8.9182	8.94115	8.82905	8.7459	8.7495	8.9438	8.9425
Ta.24911	13.4629	13.3937	13.2563	13.1994	13.0529	13.2737	13.701	14.0325	13.6772	13.9009	13.8334
Ta.24921	10.0951	9.65335	9.78915	10.0254	10.3049	9.8748	10.2911	10.4162	10.6166	10.4709	10.6686
Ta.24945	12.7041	13.3197	12.747	12.5705	13.261	12.6805	11.9946	12.0018	11.8763	11.1252	10.6418
Ta.24963	9.8021	10.7243	14.8588	15.1956	15.3529	15.4699	15.4668	15.3733	15.4454	15.3367	15.4166
Ta.24968	9.0524	9.02295	9.09195	9.27035	9.48355	9.27055	9.51925	9.2914	10.1213	9.97165	10.7068
Ta.24969	10.9738	11.1537	14.5526	14.4986	13.8658	14.3628	14.7565	15.0861	14.9236	15.0823	14.8231
Ta.24982	13.5046	13.632	14.4479	14.1854	13.9912	14.0519	14.654	14.4294	14.6863	14.3268	14.3073
Ta.24988	12.0265	11.9929	11.4241	11.176	11.0455	11.1465	10.4677	10.4131	10.0536	9.889	9.7405
Ta.250	11.0517	11.5994	13.4928	13.8506	13.7046	13.9087	14.0231	13.8462	13.969	13.7451	13.2871
Ta.25035	13.3219	13.1709	13.596	13.8308	13.3885	13.6073	14.2317	14.2113	14.1707	14.0627	14.1645
Ta.25040	12.1573	12.6125	12.6792	12.4148	12.0773	12.5842	12.978	13.3495	13.1525	13.3684	13.3059
Ta.25050	8.9612	9.21925	10.1868	10.0324	10.029	10.609	10.2948	10.178	9.7913	9.49315	8.9859
Ta.25061	11.4062	11.602	11.5439	11.3463	10.8558	11.4363	11.099	11.0989	11.1167	10.6913	10.5198
Ta.25073	9.85075	9.3791	9.7231	9.5354	9.48985	9.463	9.9442	10.1782	10.4385	11.8393	12.1663
Ta.25081	10.4131	10.4951	10.547	10.8445	11.1564	11.1073	11.0824	10.7844	10.9643	11.165	10.931
Ta.25092	10.9682	11.5119	11.8544	11.7617	11.7638	11.7437	11.3766	11.4857	11.0709	11.2238	10.7583
Ta.2512	14.0556	13.9517	13.7956	13.887	14.0871	13.9773	13.4189	13.3643	13.428	13.3106	13.4501
Ta.25138	10.0385	10.0543	10.4028	10.1	10.6275	10.7966	11.0437	11.4198	11.6439	11.7511	11.6564
Ta.25161	10.6529	10.462	9.9041	9.8201	10.0428	9.8418	9.8754	9.7871	10.0495	10.1105	10.045
Ta.25164	13.1359	13.6999	12.853	12.6695	13.4084	12.8227	12.1856	11.89	12.0255	11.336	10.968
Ta.25166	10.9059	11.1641	10.2854	10.2226	10.4641	10.2602	9.92425	9.7538	9.8173	9.491	9.55495
Ta.25176	9.74105	9.6676	9.78005	10.0648	10.6529	10.6742	11.0117	11.1509	10.7088	10.4901	10.4878
Ta.25193	9.42865	9.9105	9.5488	9.9273	9.79145	10.0343	9.39125	9.4177	9.314	9.17835	9.211
Ta.25204	12.8769	12.5664	12.1741	12.1882	12.3564	12.5347	12.0143	12.0025	12.0393	11.8356	11.8483
Ta.25208	10.2872	10.4118	10.4954	10.2801	10.0302	10.6297	10.5955	10.0857	9.8758	9.9768	9.5825
Ta.25215	9.96765	10.003	9.6244	9.2817	9.2488	9.4882	9.60015	9.30805	9.2451	9.42765	9.3359
Ta.25216	10.2083	10.3274	10.2072	10.083	9.5779	9.7749	9.39365	9.42365	9.4284	9.4193	9.4012
Ta.25218	11.2999	11.1617	11.299	11.3545	10.5619	11.5716	11.3217	11.1082	11.3169	10.6941	10.5579
Ta.25228	9.10915	9.1913	9.2479	9.6036	9.6245	10.2171	10.266	10.333	10.43	10.7709	11.1084
Ta.25230	9.4209	9.52495	9.13265	9.2064	9.1312	9.348	9.3113	9.2554	9.3485	9.62585	11.4268
Ta.25238	9.2473	9.552	11.3405	10.9665	10.4861	10.3074	9.65495	9.451	9.7246	9.34665	9.3474
Ta.25244	12.4109	12.7662	12.4462	12.2797	12.1244	12.2768	12.3586	12.136	12.2463	11.9391	11.7588
Ta.25245	9.90005	9.74955	9.83485	10.2048	10.2866	10.1629	10.3183	10.404	10.2858	9.7951	9.9851
Ta.25247	10.9071	10.3278	9.6277	9.778	10.0511	9.74805	9.9256	9.8052	9.9272	9.78755	10.1196
Ta.25250	11.2754	10.8919	10.3373	10.5586	10.4829	10.3652	10.4691	10.7256	10.642	10.5032	10.5715
Ta.25251	11.9798	11.6352	11.1616	11.0734	10.7424	10.9996	11.0719	11.2351	10.3517	10.6402	10.1793
Ta.25258	9.28275	8.9331	10.3514	11.1238	10.7433	11.3755	12.2548	12.6437	12.8478	12.9368	13.0722
Ta.25279	9.3627	9.9302	10.7085	10.62	10.5019	10.702	9.7627	9.58275	9.7898	9.61445	9.28995
Ta.25280	11.5608	11.6262	11.3798	10.9973	10.6795	10.8941	10.7652	10.8208	10.5737	10.6926	10.3105
Ta.25281	9.8881	10.0175	9.7671	10.2861	10.6457	10.1222	10.2494	9.99545	10.3706	9.9276	9.9557
Ta.25282	11.5741	11.6867	11.4439	11.8863	11.3045	10.9097	10.9235	10.324	10.4794	10.314	10.7387
Ta.253	10.7625	10.7219	10.7318	11.0117	11.2001	10.997	11.2937	11.352	11.1111	11.0937	11.2294
Ta.25300	11.138	10.7566	10.8594	10.2556	10.3076	10.4841	9.9169	10.1272	9.924	10.0996	9.23885
Ta.25304	10.1601	10.4705	10.3681	10.4419	10.2269	10.0691	9.8997	9.811	9.5881	9.8291	9.5343
Ta.25327	9.9747	9.80105	9.7412	10.1904	10.3181	10.0093	10.0534	10.3139	9.9841	9.7319	9.7705
Ta.25333	12.1077	11.7417	11.0077	11.2053	11.4706	11.4588	11.5848	11.3391	11.6147	10.9545	10.6198
Ta.25338	11.3672	11.4604	11.16	10.9111	10.7926	10.7817	10.4703	10.7257	10.7392	10.9408	11.0613
Ta.25353	9.831	9.87425	9.4186	9.4969	9.16005	9.51705	9.126	9.2705	9.2254	9.31585	9.04985
Ta.25393	11.7767	11.8601	12.1125	12.1202	11.9583	12.4045	12.5288	12.3305	12.286	11.9553	11.8608
Ta.25394	12.443	12.4128	12.3447	12.0843	12.027	12.239	12.1192	12.0865	11.9624	11.8879	11.6986
Ta.25418	11.5046	11.3967	11.1642	11.3956	11.4784	11.6258	11.5466	11.821	11.9137	12.2489	12.3528
Ta.25421	11.03	10.5683	9.59655	9.5209	9.76685	9.5631	9.4708	9.46595	9.5096	9.3635	9.4337
Ta.25428	10.8169	10.874	10.5864	9.93665	9.43485	9.5531	10.2819	10.5154	10.359	10.9235	9.86405
Ta.25449	10.9635	11.338	10.7663	10.3267	9.94245	9.5866	9.846	10.2399	10.1346	10.6245	10.671
Ta.25453	12.0012	11.8544	11.2939	11.0185	10.5645	10.7971	10.6387	10.5416	10.2643	10.0899	9.62485
Ta.25457	11.5209	11.6731	11.4584	11.6856	11.5512	11.7475	11.2314	11.2431	11.0928	11.0308	10.7916
Ta.25459	10.7758	10.8205	10.1606	10.1439	10.1489	10.2946	9.95695	10.0171	9.7174	9.8177	9.71875
Ta.25464	10.6727	10.5116	9.83385	9.73535	9.341	9.5664	9.0946	9.5707	9.2894	9.74345	9.77355
Ta.25470	9.8301	9.70165	9.15975	9.2119	9.2745	9.20165	9.33635	9.3174	9.2194	9.5188	9.27715
Ta.25478	13.4734	13.641	13.0954	13.0221	12.8803	12.6339	12.5053	12.5322	12.5337	12.583	12.7627
Ta.25500	11.8968	11.9159	11.6454	11.4164	11.3337	11.5416	11.3122	11.4454	11.5364	12.0077	12.3287
Ta.2551	9.15155	9.41155	9.3234	9.33065	9.12625	9.2667	9.2056	9.4138	9.374	9.82205	10.4934
Ta.25527	10.7824	11.067	11.1625	10.8384	10.9374	11.2762	10.888	10.7078	10.6531	10.5392	10.6075
Ta.25535	11.0234	10.7604	10.2332	10.5186	10.9068	10.8379	10.5589	10.3332	10.1516	10.0889	9.9502
Ta.25536	12.5382	12.3438	12.934	13.1187	13.0906	13.2385	13.3137	13.2209	13.2365	13.3209	13.2239
Ta.25538	10.3563	10.1438	9.8884	10.2913	10.4605	10.0726	10.1212	10.1444	10.0696	9.985	9.7736
Ta.25546	12.0439	12.1846	12.1951	12.0417	11.9363	11.8407	11.7002	11.6606	11.536	11.4732	11.6716
Ta.25547	12.1712	12.1178	11.8601	11.9434	11.9556	12.225	12.6215	12.6335	12.5904	12.769	12.733
Ta.25561	11.305	11.3053	10.9947	10.8107	10.7704	10.7456	10.485	10.6633	10.782	10.9458	11.3197
Ta.25563	10.9325	11.0931	10.8491	10.9461	10.8239	10.7602	10.6898	10.7172	10.4635	10.3658	10.0991
Ta.25568	11.6657	11.7645	11.6132	11.3237	11.2511	11.3893	11.2602	11.1762	10.8737	10.9123	10.9264
Ta.25569	9.33305	10.2789	12.0689	12.5686	12.8033	13.0833	13.1945	13.0669	13.3791	13.3458	13.6493
Ta.25571	9.61325	9.86955	9.95645	10.0851	10.636	10.2565	10.3123	10.2315	10.2528	9.8378	9.9796
Ta.25575	12.367	12.4024	12.8834	12.8689	13.0941	13.0151	12.5744	12.2866	12.2175	11.9051	12.1682
Ta.25576	9.28355	9.0024	9.79895	9.8382	10.3522	10.2934	10.3414	10.4226	10.6212	11.1354	11.3726
Ta.2558	10.8235	10.6235	10.4065	10.696	10.8587	11.1813	11.2438	11.0335	10.855	10.5845	10.8887
Ta.25581	9.506	9.5057	9.79555	9.87645	9.5849	9.941	10.2491	10.174	9.7607	10.193	9.98575
Ta.25583	11.2782	11.2297	10.5295	9.9483	9.76995	9.8579	9.7549	9.7816	9.6053	9.2896	9.15835
Ta.25584	11.3847	11.1476	10.7655	10.5598	10.0868	10.2312	9.7746	9.74805	9.6197	9.90855	9.6375
Ta.25590	10.4505	10.368	10.3255	10.2295	10.0948	10.1039	10.0876	9.8625	9.7667	9.61445	9.7406
Ta.25594	10.1738	10.4328	10.388	10.3407	10.3051	10.412	10.4977	10.4015	10.0537	10.1432	9.61985
Ta.256	10.1808	9.95375	10.4827	10.7437	10.4853	10.6399	11.1786	11.0539	11.1972	11.4517	11.1502
Ta.25602	11.2753	11.749	11.7973	11.8511	11.6833	12.0599	12.2133	12.2315	12.3094	12.1044	12.2563
Ta.25606	10.9206	10.9699	10.7917	10.5229	10.1422	10.3086	10.2545	10.5545	9.9049	9.9974	9.7024
Ta.25620	11.1186	10.9815	10.491	10.2537	9.9184	10.2107	9.71475	9.75145	9.6372	9.74925	9.907
Ta.25624	9.88535	9.89355	9.72195	9.52405	9.3756	9.3682	9.28185	9.3872	9.3771	9.35185	9.0319
Ta.25628	10.9525	11.2592	10.8806	10.6736	10.2202	10.3459	9.9947	10.3254	10.0503	10.1656	10.6099
Ta.25643	12.2437	12.1655	12.2074	12.1415	12.0657	11.7265	11.3711	11.3659	11.1784	11.2873	11.3066
Ta.25645	9.28855	9.07005	9.2832	9.48945	9.94135	9.63705	9.69165	9.5864	9.522	9.68505	9.50965
Ta.25668	9.52705	9.8288	9.59325	9.3742	8.9908	9.1259	9.05905	9.0777	8.8746	8.884	8.7374
Ta.25671	10.8834	10.9428	11.402	11.3741	11.5602	11.4419	11.6084	11.3205	11.2536	11.2378	11.199
Ta.25681	9.88785	10.3249	10.1132	9.7887	9.76405	9.81955	9.6679	9.5163	9.4603	9.8576	9.59845
Ta.25687	8.8747	10.0855	11.5065	11.1953	10.8054	9.8058	8.87595	8.5778	8.9543	8.7511	8.95225
Ta.25705	10.1631	10.2362	9.9743	9.9299	9.3575	9.5018	9.56845	9.67495	9.409	9.5027	9.5884
Ta.25713	10.5674	10.2473	9.8365	9.94635	9.7607	9.8529	9.67435	9.68485	9.3684	9.6852	9.32475
Ta.25722	10.5292	10.6762	11.8261	11.9459	12.0356	11.9106	11.8836	11.9599	12.0612	12.1203	12.3781
Ta.25724	10.0682	10.1886	9.66695	9.6243	9.6353	9.70745	9.394	9.53165	9.4837	9.52415	9.54115
Ta.25725	10.3126	10.2714	9.76355	9.8046	9.6305	9.59035	9.42935	9.57475	9.3242	9.32165	9.381
Ta.25735	10.0878	9.98825	10.0125	10.0124	10.3203	10.3465	10.4194	10.4763	10.5192	10.4987	10.4121
Ta.25747	10.4633	10.7005	10.2875	9.8581	10.1611	9.8548	9.6914	9.8671	9.826	10.0811	9.78505
Ta.25762	12.9731	13.1399	12.3245	12.4457	12.6353	12.2556	12.5189	12.5942	13.0412	12.9557	12.7737
Ta.25768	10.771	10.6744	9.356	9.06055	9.5528	9.4059	9.32395	9.3673	9.3476	9.265	9.20695
Ta.25784	9.56105	10.0912	10.4039	9.8653	9.5421	11.0372	9.8845	9.25275	9.2599	9.29185	9.1761
Ta.25785	10.8972	10.7725	10.1273	10.4027	10.5772	10.1396	10.4192	10.2165	10.1828	10.0175	9.9942
Ta.25786	11.5179	11.3224	10.5182	10.4237	10.2149	10.0761	10.406	10.182	10.303	10.1751	10.7753
Ta.25793	9.97465	9.99995	10.1511	10.7011	10.6679	10.4366	11.0198	10.7872	10.864	10.7393	10.8346
Ta.25818	11.0125	11.1905	10.5498	10.4365	10.445	10.287	10.2299	10.2425	10.4177	10.3216	10.3969
Ta.25822	10.3938	10.8468	10.8752	10.902	10.9494	10.8045	10.3104	10.2881	10.3836	10.0581	9.89875
Ta.25835	9.6082	9.58915	9.10105	9.12415	9.2232	9.16575	9.3262	9.23725	9.2508	9.22135	9.29465
Ta.25836	9.78465	9.74765	10.0109	10.3781	10.3378	10.9931	10.7688	10.9554	10.6496	11.1031	11.4638
Ta.2585	13.2579	13.3344	13.4782	13.204	13.0509	13.3417	12.9563	12.9076	13.1199	12.9294	12.7488
Ta.25850	10.7914	10.9949	9.53635	9.60815	9.45275	9.77695	9.4575	9.45855	9.3855	9.736	9.8124
Ta.25855	10.0585	10.055	9.5824	9.1113	9.17065	9.25285	9.1235	9.2436	9.0068	9.18385	8.92525
Ta.25875	9.662	10.2646	9.79875	9.66035	9.3727	9.2809	9.3741	9.3188	9.4016	9.2092	9.1593
Ta.25877	10.3414	11.0354	10.8101	10.2866	9.84275	9.61145	9.3968	9.3675	9.2662	9.43075	9.32315
Ta.2588	13.2684	13.2885	12.6528	12.6459	12.3069	12.6973	13.0171	13.2314	13.551	13.6719	13.8518
Ta.25888	10.2743	10.2717	10.0512	10.2667	10.1789	10.0865	10.0259	9.77585	10.0585	9.8556	9.6378
Ta.25894	10.0617	9.82915	9.6519	9.8252	9.9307	9.98485	9.86245	9.9081	9.7097	9.38415	9.51935
Ta.25897	10.085	9.89245	9.7266	9.5057	9.3956	9.3371	9.4945	9.4944	9.6573	9.8269	10.062
Ta.25937	9.46295	9.25025	9.5004	9.59605	9.63565	9.96085	9.50295	9.71415	9.4424	9.2011	9.07135
Ta.25939	11.5172	11.6793	11.6884	11.5951	11.4548	11.4518	11.3779	11.0851	11.1679	10.9474	10.4022
Ta.25956	9.0681	9.496	9.72495	9.2267	8.93835	8.93635	9.08525	9.04255	8.8555	9.25725	9.09205
Ta.25973	12.1631	11.7847	11.6066	11.6781	11.5748	12.1834	11.6805	11.5531	11.8366	11.401	11.2386
Ta.25982	10.3841	10.1276	9.35775	9.8414	9.34545	9.35715	9.59805	9.8963	9.7619	9.6146	9.9704
Ta.25988	9.9697	9.92745	9.4738	9.54895	9.02655	8.9692	8.87015	8.83145	8.831	8.86505	8.7347
Ta.26003	13.254	13.3181	13.4855	13.4454	13.7259	13.3203	12.8262	12.7659	12.7323	12.5398	12.7479
Ta.26017	10.418	10.9033	10.9778	10.4432	10.2645	10.7382	10.3397	10.506	10.0236	9.9346	9.31655
Ta.26027	10.8739	10.3293	9.59115	9.83625	9.8632	9.49285	9.96275	9.9207	9.9091	9.4983	9.85315
Ta.26031	10.798	10.8316	11.0119	10.6997	10.5364	11.0152	10.5801	10.7204	10.2893	10.3722	10.3275
Ta.26032	11.5679	11.5916	11.6274	11.5387	11.1983	11.7408	11.349	11.0451	11.1639	10.9742	9.9345
Ta.26036	11.5955	11.6333	11.0503	10.849	10.8148	11.2279	11.5693	11.5644	11.6131	11.4157	11.1484
Ta.26040	10.5194	10.3197	10.0308	9.8066	9.695	9.97405	9.9246	9.77735	9.4266	9.5419	9.7165
Ta.26044	9.3173	9.203	9.70045	9.72295	10.2786	10.6968	11.2157	11.2808	11.8066	11.8491	11.5091
Ta.26047	10.3841	10.463	9.8936	9.67135	9.51545	9.5983	9.37335	9.3514	9.2739	9.5198	9.58065
Ta.26050	11.1347	11.111	10.2223	10.6244	10.509	10.4879	10.6334	10.924	10.7245	10.4825	10.4524
Ta.26051	9.07245	9.7468	9.2596	9	9.09895	9.4178	8.9722	9.1399	9.2325	9.056	9.0248
Ta.26065	9.7867	9.54945	9.43615	9.2249	9.1287	9.03935	9.24965	9.50865	8.905	9.1685	9.2382
Ta.26070	10.3857	10.6449	10.9649	11.0483	11.3277	11.3535	10.5969	10.579	10.677	10.4882	10.524
Ta.26089	12.4956	12.448	12.1707	11.9298	11.8298	12.0017	12.1987	11.8628	11.818	11.8148	11.098
Ta.26098	10.9148	11.3364	11.746	11.803	11.3595	12.0736	11.9942	11.7881	11.7456	11.4034	11.1477
Ta.261	10.0259	10.0728	10.3305	10.8351	10.2252	10.3268	10.9953	10.5222	10.4357	11.2347	11.1412
Ta.26114	10.6897	10.671	10.3906	10.119	10.1071	10.4786	9.89315	10.0104	9.7181	9.79455	9.8986
Ta.26118	9.9353	10.1544	9.90145	9.72515	9.4416	9.43595	9.2802	9.40645	9.4076	9.59215	9.43505
Ta.26132	12.7942	12.2329	12.4494	12.6838	12.6285	12.2705	12.1195	12.3747	12.0464	11.9599	12.3666
Ta.26138	10.5774	10.5381	10.2876	10.0749	9.89095	10.1704	10.0279	10.2155	9.885	9.58045	9.67675
Ta.26144	10.3293	10.793	10.9199	10.6148	10.3377	10.884	11.0753	10.9945	10.8183	11.7165	12.5485
Ta.26149	8.8178	8.8879	8.8913	9.2072	9.61665	9.42875	9.3205	9.2823	9.1707	9.06775	9.06255
Ta.26177	11.5641	11.6295	11.377	10.9695	10.6653	11.1014	10.9792	10.8761	10.8484	11.1058	11.4033
Ta.26193	10.7115	10.4961	10.9985	10.9747	11.1399	11.0145	10.9733	11.094	11.084	10.5267	10.3909
Ta.26206	10.3148	10.1945	9.7794	9.6482	9.5393	9.53295	9.62545	9.50835	9.5333	9.6265	9.6749
Ta.26218	10.5057	10.7633	11.0826	11.1809	11.27	11.2838	11.0342	10.7866	10.674	10.4806	10.5591
Ta.26241	9.3963	9.2826	9.69735	9.88035	9.35615	9.56815	10.4486	10.3997	10.0629	10.53	10.0417
Ta.26247	9.42155	9.7084	9.74895	10.1411	10.2388	10.1601	10.3552	10.2389	10.4776	10.3483	9.9794
Ta.26253	9.7584	9.28595	9.75375	9.9897	9.9459	10.1882	10.2616	9.9589	10.3382	10.5767	10.5213
Ta.26268	11.9147	11.1629	10.1028	10.1169	10.3427	9.88715	9.78455	9.628	9.7611	9.53215	9.76095
Ta.26276	10.1605	10.2582	10.3742	9.88485	9.5734	9.6765	9.68915	9.8036	9.6797	9.6119	10.0641
Ta.26279	8.9043	9.0455	9.30005	9.07205	9.5259	9.24825	9.4034	9.24055	9.2323	9.4291	10.7215
Ta.26280	9.1854	9.1393	9.1563	8.9352	8.86335	9.0459	9.1873	9.5827	9.6912	11.3712	12.8809
Ta.26283	10.1004	10.3697	10.0059	10.0002	9.3344	9.5308	9.4615	9.2172	9.2719	9.5517	9.5494
Ta.26284	8.93115	8.94535	9.0828	9.20405	9.2089	9.80605	9.96735	10.5379	10.6274	11.4156	11.2489
Ta.26286	10.3808	10.833	10.83	10.7333	11.0453	11.3919	11.582	11.8548	11.1832	11.0091	10.7568
Ta.26335	9.02665	8.88235	8.9883	9.31945	9.20985	9.18345	9.3732	9.3046	9.5852	9.37615	9.4576
Ta.26338	15.0871	14.9033	14.4474	14.3191	14.5229	14.0153	13.5908	13.6905	13.9082	14.0309	14.2233
Ta.2636	11.9396	11.687	11.2171	11.1134	10.8489	10.9404	10.5923	10.9217	10.6126	10.6232	10.5489
Ta.2638	9.57065	9.3637	9.59305	9.3646	9.49695	9.73035	9.8777	9.9936	10.3761	11.3588	12.793
Ta.26408	8.816	8.5677	8.76845	9.14145	9.244	9.1154	9.00635	8.9385	8.9733	8.9985	8.88915
Ta.2641	11.5739	12.0495	12.2388	11.8506	11.7971	12.0273	12.1962	12.0724	11.4022	11.1555	10.5542
Ta.26416	10.4453	10.5965	10.9291	11.0323	11.0491	11.3398	11.0656	10.7858	11.1702	10.7826	10.7737
Ta.26424	10.3343	10.5295	10.3078	10.2054	9.8631	10.3556	10.23	10.0334	9.8065	9.81145	9.54395
Ta.26429	10.3582	10.74	10.402	10.4069	9.88605	10.3324	9.7368	9.88045	9.4543	9.6813	9.57995
Ta.26443	9.9129	9.8864	10.2565	10.3844	10.368	10.6829	10.4488	10.2386	10.5346	10.2081	10.2963
Ta.26447	11.6751	11.4657	11.4048	11.4765	11.6322	11.7666	11.6188	11.426	11.4522	11.4716	10.9274
Ta.2655	11.1277	11.0326	10.4458	10.3584	9.92045	9.9865	10.0481	10.4535	10.5274	10.3149	10.3334
Ta.2657	13.0305	13.12	12.8734	13.1078	13.4013	12.796	12.392	12.3363	12.1897	12.0351	11.8834
Ta.2663	13.1825	13.3313	13.4388	13.693	13.2155	12.9447	13.0104	13.0668	12.8097	13.1534	13.3914
Ta.26668	11.9801	12.0716	11.7713	11.7209	11.8539	12.2867	11.9371	12.064	11.9908	11.617	11.7113
Ta.26760	12.2774	12.217	11.5087	11.5985	11.5708	11.7127	11.4691	11.5635	11.812	11.2843	11.6464
Ta.26824	8.8505	9.05255	9.4419	9.1653	8.85925	9.30195	8.65605	8.83045	8.7628	8.87125	8.7312
Ta.26853	11.611	11.2506	10.8105	10.884	10.4846	10.5351	10.4385	10.4723	10.021	10.1197	10.0059
Ta.26860	8.7141	8.60205	8.72405	8.902	9.1155	9.09695	9.0068	8.8419	8.7558	8.6825	8.66795
Ta.26898	9.3856	9.2549	9.2774	8.7126	9.13065	9.45865	9.3729	9.41785	9.4499	9.71475	9.7229
Ta.2690	10.8112	10.0969	9.9671	10.2309	10.2616	10.5246	10.2518	10.0062	10.1822	10.6554	11.6334
Ta.26904	13.5349	14.5604	13.0757	11.5232	11.6602	10.2254	10.0047	10.1872	9.9286	9.68255	9.94655
Ta.26920	11.9426	11.743	11.5645	11.6175	11.3956	11.3799	11.4527	11.3516	11.2774	11.3798	11.2538
Ta.26923	10.1085	10.2307	10.2978	10.355	9.8401	10.2375	9.7413	9.77475	9.5583	9.49335	9.8936
Ta.26926	12.1434	12.2693	12.327	12.1453	11.8659	12.2281	11.8439	11.8643	11.7987	11.691	11.3354
Ta.26932	12.8564	13.0522	13.3729	13.0145	13.0474	13.0861	12.9132	12.9983	13.0206	12.5895	12.4872
Ta.26970	11.8075	11.9609	11.1893	11.1152	10.9063	10.4566	10.1579	10.1391	10.0691	9.6839	9.60605
Ta.26989	11.3617	11.4982	11.8679	12.0754	12.1829	12.2303	12.1898	11.8066	11.8155	11.4762	11.115
Ta.26995	9.75225	9.71595	9.8682	10.3897	10.5952	10.3061	10.6393	10.5968	10.6156	10.1838	10.3388
Ta.27002	12.5814	12.6525	12.4869	12.4426	12.3029	12.5164	12.2338	12.2051	11.9142	11.9322	11.8302
Ta.27014	9.8846	10.4169	11.7491	12.0149	12.6225	11.8262	11.497	11.3587	11.2844	11.0448	10.976
Ta.27020	9.69245	10.2632	11.3601	11.5204	11.5262	11.8105	12.1398	12.2411	12.3422	12.0519	11.7878
Ta.27025	11.2716	11.2398	10.8887	10.8675	10.9594	10.8071	10.865	10.7889	10.8441	10.5565	10.8089
Ta.27027	12.1738	12.162	12.0766	11.9011	11.6955	12.5038	12.1398	11.7171	12.064	11.6175	11.4442
Ta.27030	10.8153	10.9109	10.5903	10.4575	10.2828	10.1705	10.1329	10.3095	10.1361	10.4517	10.2756
Ta.27038	12.1333	12.5229	12.8253	12.9075	13.0961	12.9718	12.5275	12.5506	12.5296	12.5807	12.2426
Ta.27040	11.67	11.6639	11.8081	11.7591	11.5014	11.8833	11.7238	11.495	11.5276	11.3072	11.2793
Ta.2708	10.3915	10.7137	11.3154	11.3588	11.395	11.567	11.4092	11.2983	11.2711	10.6224	10.3145
Ta.2709	9.7278	9.64505	9.6677	9.80805	9.5821	9.6283	9.805	10.4521	11.5328	12.5985	13.3092
Ta.27094	9.60545	9.9524	9.98115	9.1143	9.1473	9.2224	9.23885	9.21885	9.0746	9.5176	9.33485
Ta.27098	10.4756	11.5911	13.3093	13.2955	13.2476	13.1234	13.0481	12.8863	12.9135	12.3001	12.5028
Ta.2713	9.67315	9.7252	9.69265	9.48215	9.5136	9.46105	9.2616	9.2484	9.2987	9.0356	9.19555
Ta.27139	11.7611	11.8234	11.6062	11.7694	11.3114	11.2955	11.025	10.7494	10.6992	10.797	10.7706
Ta.27146	10.7096	11.0145	10.8501	10.4355	10.158	10.3862	9.8158	10.0411	10.069	10.4428	10.262
Ta.27150	11.2409	10.9916	10.8206	10.649	10.6866	10.7165	10.4311	10.6975	10.6159	10.6221	10.7695
Ta.27179	11.316	11.7292	11.2556	10.6122	10.1384	10.0971	9.4305	9.56965	9.2448	9.80665	8.9718
Ta.27192	12.9827	12.8442	12.3476	12.2027	12.1014	11.6158	11.3727	11.5995	11.3671	12.0553	11.6159
Ta.2720	9.75355	9.31795	10.3441	10.9936	11.0966	11.4003	12.0287	12.3765	12.3748	13.045	13.2363
Ta.27217	11.7967	11.3817	10.964	10.93	10.4512	10.1928	10.53	10.5195	10.2453	9.98705	10.2404
Ta.27226	11.9614	12.0346	11.8629	11.7052	11.6172	11.708	11.3225	11.3375	11.2138	11.3775	11.1022
Ta.27227	12.8803	13.1641	13.3043	13.4315	13.3812	13.5729	13.4155	13.4103	13.3793	13.1161	13.0192
Ta.27229	9.3253	9.6244	8.9356	9.2769	9.06735	8.83685	8.8828	8.9436	8.9609	8.8563	8.8705
Ta.27230	12.5406	12.7553	13.3059	12.7581	12.8043	12.8002	13.0616	12.7841	12.6552	12.2228	11.9061
Ta.27232	9.5421	9.2533	9.2084	9.52255	9.81905	9.3678	9.20355	9.2979	9.0196	9.18655	9.26
Ta.27238	10.2571	10.1494	10.206	10.1725	10.1127	10.9144	10.7808	10.5216	10.7264	10.7881	10.8157
Ta.27239	14.0949	14.1413	13.9622	13.5125	13.3935	13.5438	13.2592	13.283	13.4917	13.2523	12.9385
Ta.27245	10.0624	9.8113	9.89315	10.0459	10.5111	10.4134	10.5322	10.3784	10.2409	10.231	10.3403
Ta.27254	10.5425	10.2584	10.1823	10.5288	10.662	10.546	10.3008	10.1014	10.0081	9.71675	9.97265
Ta.27262	12.2192	11.7932	11.4241	11.6089	11.9551	11.3597	11.1132	11.1379	10.832	10.8277	10.8424
Ta.27265	11.7993	11.7555	11.9009	11.949	11.8201	12.3803	12.4819	12.4755	12.5835	12.5082	12.3607
Ta.27272	12.8293	12.8177	13.1437	12.9701	12.9497	12.9769	13.0117	12.6441	12.8319	12.4291	12.6713
Ta.2729	11.2134	10.9466	9.4411	9.38565	9.3074	9.23445	9.37615	9.4232	9.0237	9.1199	9.2904
Ta.27318	12.9954	12.9512	13.071	13.0179	12.9794	12.9963	12.8972	12.7909	12.2457	12.2637	12.3084
Ta.27352	14.3103	14.1845	13.4688	13.3664	13.2371	13.3486	13.3462	13.2424	13.5414	13.5575	13.5536
Ta.27353	9.66585	10.1427	9.84355	9.52345	9.4017	9.2659	9.32485	9.29655	9.4152	9.2744	9.35535
Ta.27364	11.3834	11.8577	12.3223	12.0393	11.92	12.0509	12.1441	11.9843	11.5213	11.7413	11.8193
Ta.27365	11.7109	11.6688	11.2961	11.3178	11.1934	11.1555	10.9488	10.8182	10.6854	10.5297	10.6137
Ta.27369	12.605	12.9858	12.4065	12.3117	12.5989	12.0111	11.7581	11.5164	11.8233	11.7802	12.6585
Ta.27384	9.65635	9.5104	10.3949	11.0331	11.5758	12.9684	13.0274	13.6413	14.4388	14.0816	14.3711
Ta.27386	10.2805	11.0318	14.9392	14.5234	15.1006	15.3282	15.2522	15.2788	15.3083	15.3243	15.4596
Ta.27412	11.0676	10.7219	10.0548	9.7497	9.7345	9.5184	9.39505	9.4266	9.4214	9.45095	9.5134
Ta.27443	11.5102	11.2744	10.9389	10.744	10.3574	10.9477	10.6136	10.8462	11.2369	11.7645	11.8362
Ta.2745	12.6875	12.8018	12.7566	12.6631	12.653	12.4666	12.3688	12.5923	12.6292	12.8018	13.2537
Ta.27457	11.4358	11.2454	11.0158	10.4944	11.4086	11.0561	11.202	11.4216	11.7493	12.127	12.0283
Ta.2746	10.9949	11.2251	11.175	11.0032	11.0746	10.6544	10.6378	10.7269	10.3755	10.3749	10.4889
Ta.2747	9.6045	9.3704	9.3876	9.63285	9.92085	9.73505	9.8433	9.83685	10.139	10.0931	10.1542
Ta.27473	14.779	14.803	14.6463	14.5009	14.6716	14.493	14.5697	14.4276	14.4455	14.2894	13.719
Ta.275	10.0634	10.181	9.68095	9.639	9.7449	9.49175	9.29085	9.1976	9.0964	9.1941	9.29505
Ta.27501	10.0583	10.0526	9.94255	10.3141	10.5742	10.4436	10.3563	10.2183	10.2572	10.111	10.2898
Ta.27508	11.6677	11.313	10.3541	10.5039	10.6068	10.4138	10.5242	10.2227	10.0475	10.0958	10.4139
Ta.27511	10.3406	10.684	10.5121	10.1887	9.80465	10.0827	9.6182	9.8389	9.6735	9.8304	9.8709
Ta.27559	9.49405	9.62935	10.0433	10.1902	10.3636	10.2771	10.2636	10.1696	9.7199	9.9198	10.0585
Ta.27560	9.08105	9.00715	9.3618	9.80295	10.3492	10.5719	10.6079	10.3491	10.6368	10.4138	10.2656
Ta.27561	10.5076	10.2302	9.84305	9.7569	9.7031	9.70565	10.0835	10.0946	10.43	10.292	10.5698
Ta.27567	9.7726	10.8873	11.9912	11.6834	11.6647	10.8607	10.2484	9.83765	9.9569	9.7609	9.78105
Ta.27569	11.5517	11.6491	11.1089	11.2347	11.0744	11.2217	10.9992	10.8207	10.3603	10.2397	9.868
Ta.27570	9.9637	10.4561	11.3056	11.383	11.4901	11.5602	11.6546	11.6986	11.7799	11.4157	10.7367
Ta.27573	9.626	10.9985	10.2468	9.20695	9.44545	9.12265	9.1117	9.0317	9.217	9.0443	9.17805
Ta.27575	9.73085	11.0855	11.0694	9.9296	10.0816	9.7587	9.54315	9.411	9.6963	9.27495	9.425
Ta.27576	11.8766	11.4642	10.1352	10.2473	10.0801	9.6331	9.8863	9.802	9.8244	9.91725	9.98755
Ta.27589	11.2872	11.5955	11.3525	11.0135	10.9158	11.0967	10.9524	11.0423	10.9824	11.2259	10.8394
Ta.27596	10.6305	10.6642	10.5213	10.5607	10.8576	11.117	11.1972	11.2301	11.501	11.4004	11.4522
Ta.2760	12.4576	12.3137	11.9361	11.9187	11.9135	11.9689	11.7462	11.642	11.3011	11.1089	11.1032
Ta.2766	11.298	11.2527	10.6744	10.8596	10.4792	10.547	10.4079	10.5257	10.2232	10.3421	10.5035
Ta.27661	10.9954	11.0848	11.5066	12.1075	12.156	12.0918	12.5641	12.4015	12.0046	12.9176	12.8955
Ta.27664	11.0711	10.8359	9.95465	9.86315	9.64925	9.7615	9.43585	9.6083	9.2853	9.44635	9.23085
Ta.27666	12.0489	12.1412	12.3195	11.7934	11.4536	11.7191	11.2073	11.2335	11.2667	11.4598	11.5221
Ta.27673	10.6278	10.4977	9.4606	9.57855	9.56725	9.58465	9.31035	9.41965	9.3975	9.1995	9.3852
Ta.27688	10.6396	10.971	11.0965	11.2955	11.0646	11.1124	10.7727	10.8677	10.4963	10.9911	11.6233
Ta.27695	11.9021	11.3277	10.1332	10.059	10.1168	10.3524	10.1923	10.2899	10.2051	10.5648	9.9964
Ta.277	10.8969	10.7796	11.8984	12.646	12.3388	12.9747	13.5006	13.3453	13.245	12.9004	12.0778
Ta.27702	10.9882	11.3091	14.856	14.433	14.8661	15.0772	15.1398	15.1905	15.2976	15.1969	15.1597
Ta.27704	9.83865	9.6009	9.5445	9.8979	10.1041	10.1932	10.3488	10.4724	10.8734	11.0219	11.848
Ta.27710	9.194	9.4853	9.7383	9.59095	9.72665	10.1735	9.8931	9.8141	9.6497	9.7072	9.62065
Ta.27724	9.47745	9.89395	10.0894	9.6823	9.41715	9.35235	9.3409	9.14735	9.1415	9.17905	9.11915
Ta.27728	9.8792	10.0318	9.92405	9.70535	9.77935	9.3646	9.38245	9.2986	9.3244	9.2624	9.44715
Ta.27731	12.7129	12.9573	12.3846	12.2234	12.0618	12.0451	11.9018	11.8221	11.7911	11.6652	11.5335
Ta.27734	10.0921	10.1024	9.8643	9.48295	9.93105	9.78475	9.37	9.47975	9.5541	9.56615	9.63165
Ta.2775	11.6818	12	11.3258	11.2321	11.2415	11.3743	11.5664	11.662	11.7953	12.1203	11.8633
Ta.27754	9.5015	9.9868	10.3837	10.1055	10.0551	9.9784	9.7916	9.77475	9.8025	9.5811	9.3135
Ta.27759	10.5199	10.1923	10.1225	10.4268	10.3875	10.6037	10.5961	10.6784	10.536	10.7985	11.4883
Ta.27766	10.6133	11.0126	11.0144	10.9467	10.9213	11.3492	10.5641	10.2394	9.9224	9.464	9.27395
Ta.27768	10.5189	11.0934	10.6299	10.1025	9.7804	9.34655	9.2312	9.26035	9.1692	9.0808	9.29725
Ta.27770	10.3682	10.7956	9.79675	9.8845	9.50835	9.55295	9.2534	9.17255	9.0762	9.0136	9.0359
Ta.27771	15.2051	15.2264	14.8179	14.8537	14.8314	14.6016	14.351	14.3409	14.3947	14.5805	14.8506
Ta.27772	11.0985	11.7023	12.0069	12.3569	12.1912	12.2682	12.1494	11.7975	11.304	11.1751	10.8476
Ta.27777	9.9006	10.5879	14.3839	14.953	14.355	14.5273	14.8312	14.6697	14.3134	14.507	14.5529
Ta.27779	9.6727	10.76	11.9569	12.1491	12.3027	11.1901	9.41925	9.2017	9.5244	9.47955	9.4248
Ta.27800	11.7689	11.4976	11.0832	11.2944	10.7798	11.1294	11.0702	10.7619	10.7592	10.3098	10.6509
Ta.27805	12.3157	12.4649	12.7567	12.4093	12.5828	12.556	12.4895	12.2567	12.2503	11.735	11.8902
Ta.27827	13.1305	13.1147	12.7898	12.4411	12.6024	12.348	12.3872	12.7083	12.7055	12.8308	13.1777
Ta.2785	10.5731	10.7021	10.2842	9.88545	9.39445	9.6735	9.5644	9.65835	9.1645	9.815	9.84385
Ta.2786	10.0597	10.9925	11.5485	11.3451	10.7811	10.2124	9.16325	9.10105	9.1239	9.09885	9.0844
Ta.27875	11.4264	11.4464	10.9784	10.9446	10.6739	10.7416	10.1906	10.2805	9.9734	10.0737	10.0295
Ta.27876	9.64155	10.785	10.5851	9.5649	9.2642	9.65975	9.24805	9.2081	8.908	8.9678	8.6854
Ta.27883	10.4577	10.4538	9.67295	9.3556	9.047	9.37845	9.1532	9.05485	9.2992	9.25035	9.1184
Ta.27886	8.903	9.1453	9.47865	9.11585	9.2353	9.5931	9.73875	9.99075	10.0435	10.4862	10.0323
Ta.2789	14.6433	14.3725	13.1665	12.7727	12.7913	11.7373	11.7675	11.8019	11.799	11.5997	10.9001
Ta.27892	9.8225	10.5993	12.5058	12.4185	12.2653	11.8887	11.4282	11.3266	11.0718	11.0099	10.2976
Ta.27896	9.8038	10.439	11.2921	11.0662	11.0148	9.9141	9.32515	9.5111	9.2602	9.70555	9.6553
Ta.27899	11.1664	11.8128	10.9619	10.0152	9.70875	9.3079	8.98835	9.1535	9.0544	9.21535	9.0391
Ta.27900	12.1684	11.8206	11.1258	11.0682	10.8125	10.8636	10.3116	10.4651	10.2051	10.215	10.1507
Ta.27902	9.0255	10.1462	10.587	10.3285	10.0634	9.5889	9.058	9.0532	9.1455	8.9426	9.01985
Ta.27904	8.9836	9.8469	9.4122	9.46365	9.1794	9.3509	9.0451	8.9263	8.7979	8.80165	8.7677
Ta.27905	10.654	10.5795	10.0223	10.4334	10.3611	10.1703	10.0114	10.0373	9.7136	9.8103	10.1644
Ta.27909	8.5591	8.7526	9.77315	9.27585	8.83	9.27135	9.02095	8.97745	8.65	8.64555	8.59905
Ta.27913	10.3971	10.5045	10.135	10.0058	9.6772	9.29155	9.5615	9.44295	9.4274	9.2277	9.47805
Ta.27914	9.7514	10.4771	10.948	10.8211	10.4327	9.89925	9.5016	9.6737	9.3055	9.16895	9.62175
Ta.27924	9.47875	9.3097	9.32115	9.7406	10.0346	9.65355	9.8183	9.67105	9.9583	10.0706	11.1121
Ta.27925	10.8918	10.5763	10.6243	10.4661	10.7378	10.7232	10.4118	10.2567	10.0654	10.3553	10.5303
Ta.27926	12.494	12.3755	12.3023	12.1979	12.3763	12.5472	12.7805	13.0069	13.2389	13.1852	13.1578
Ta.27930	8.7104	8.8869	9.0759	9.18395	9.3339	9.76805	9.99735	9.75065	9.9563	9.6432	9.2239
Ta.27931	9.6643	9.7128	9.96855	9.9148	10.6546	11.4646	11.8516	11.6943	12.232	12.5191	11.7868
Ta.27933	9.7837	9.7363	9.93305	10.0273	10.5558	10.6487	10.2065	10.1473	10.1886	10.2036	10.0747
Ta.27937	10.2752	10.4151	9.8591	9.6655	9.5997	9.96865	9.60745	9.56315	9.3765	9.47435	9.6356
Ta.27941	9.5746	10.3692	10.6228	10.4281	9.86905	10.4258	10.1633	10.6014	10.4453	10.4037	9.7289
Ta.27945	9.7429	9.561	9.3973	9.8754	9.92695	9.8436	10.0095	9.8341	10.4526	10.1264	10.63
Ta.27946	9.4663	9.6657	10.6309	11.132	11.2681	11.3622	11.3351	11.1326	10.9992	11.2368	11.4403
Ta.2795	10.1757	10.8728	10.9848	11.3627	11.2322	11.7251	11.8683	11.9596	11.9617	11.8956	11.7637
Ta.27950	9.5831	9.5102	9.61355	9.58075	9.69565	9.70385	9.8952	10.2835	10.4926	11.7054	12.6606
Ta.27965	9.05785	9.1006	9.0175	8.87315	9.2089	9.0399	9.13145	9.10235	9.1797	9.3586	9.60485
Ta.2797	13.863	13.7539	14.5614	14.7343	14.688	14.7787	14.769	14.6745	14.85	14.7612	14.647
Ta.2798	14.131	14.1953	13.8719	13.4492	13.5684	13.6468	13.4665	13.5031	13.6983	13.5864	13.3525
Ta.27983	11.5743	11.7441	11.2188	11.0857	11.0268	11.1654	11.0395	10.7711	10.8466	10.9011	10.7379
Ta.27989	10.7187	10.71	10.7381	10.3058	9.9283	9.49005	9.6463	9.75865	9.7364	9.75225	9.8445
Ta.2799	9.75325	9.20595	9.5122	9.7749	9.84575	10.583	11.7911	12.5429	12.8404	14.1977	14.7851
Ta.28002	12.4233	12.4672	11.7413	11.3833	11.3482	11.7767	11.2886	11.0547	11.1244	10.8385	10.6951
Ta.28003	11.7727	12.0596	11.4688	11.3833	11.0712	11.0159	10.3456	10.2151	10.3498	10.3138	10.1904
Ta.28009	10.8373	10.874	10.5511	10.4864	10.1125	10.345	10.214	10.2602	9.9333	9.86545	10.0002
Ta.28010	10.1824	9.7996	9.6154	9.55195	9.66595	9.8573	9.85025	9.8921	9.7219	10.1934	10.0894
Ta.28011	10.2859	10.2743	9.613	9.76265	9.8503	9.7253	9.7012	9.6346	9.7217	9.4175	9.42845
Ta.28012	10.584	10.514	9.8929	10.122	10.0437	10.1103	10.0207	10.0569	10.057	10.1946	10.1677
Ta.28014	10.0841	11.7492	11.6716	11.1106	10.906	10.4086	9.81665	9.5262	9.1774	9.3032	9.3408
Ta.28026	9.96155	10.1325	10.1485	9.81535	9.57625	9.94495	9.60625	9.6991	9.5422	9.7396	9.6892
Ta.28027	11.6745	11.3833	11.8833	11.9827	12.1447	11.8588	11.7038	11.6249	11.6872	11.5255	11.5701
Ta.28029	9.69805	10.1825	9.70775	9.7543	9.86225	9.6674	9.6238	9.62805	9.5958	9.5536	9.2351
Ta.28032	10.7301	11.3496	11.6174	11.6892	11.3685	11.528	12.0193	12.4946	12.5763	12.5675	12.2279
Ta.28037	11.1014	10.9368	10.6379	10.669	11.075	10.8067	10.4728	10.5374	10.6402	10.7383	10.9979
Ta.28038	11.3734	11.3472	10.788	10.2703	10.5686	10.351	10.3152	9.97515	10.1725	10.0464	10.017
Ta.28048	10.4296	10.7922	10.7215	10.7706	10.3868	10.405	10.2219	10.1148	10.3864	10.1825	9.8939
Ta.28053	11.6501	11.8546	11.9425	11.9533	11.874	12.0271	11.6271	11.7589	11.4474	11.302	11.1814
Ta.28068	10.702	10.9132	10.5884	10.7687	10.6927	10.5725	10.3971	10.3344	10.4661	10.1686	9.9375
Ta.28078	12.052	12.1244	12.4058	12.3381	12.431	12.6144	12.0857	11.9174	12.0705	11.9364	11.8002
Ta.28083	10.7161	10.5522	10.9347	11.693	11.3563	11.7432	12.6023	12.3902	12.2747	13.0683	13.9956
Ta.28087	9.4576	9.4232	9.84315	10.0894	9.7717	10.3145	10.0962	10.0446	9.6477	9.60295	9.8355
Ta.28091	11.477	12.4534	13.6876	13.654	13.6838	13.8832	14.0816	14.0462	14.1474	13.7633	13.5998
Ta.2810	11.9197	11.7402	11.9017	11.6903	11.6984	12.0133	12.1636	12.2567	12.1557	12.0078	12.6525
Ta.28106	11.9138	12.1465	11.3478	11.3871	11.3238	11.1684	11.2562	11.4777	11.705	11.7435	11.9918
Ta.28151	11.295	11.2314	10.8798	10.5328	10.26	10.5795	10.2566	10.0574	9.6905	9.89155	9.8997
Ta.28160	12.2129	12.0912	12.312	12.0468	11.8379	11.8471	11.8278	11.8378	11.8221	11.7031	11.4913
Ta.2821	13.4935	13.5065	13.1786	13.1422	13.081	12.7461	12.413	12.3418	12.6049	12.2654	12.501
Ta.2822	12.7606	12.4241	12.3383	12.8523	12.7818	13.0999	13.5956	13.3625	13.4941	13.8095	13.9696
Ta.28228	12.3748	12.3203	12.1599	11.5274	10.9424	11.1873	11.1189	11.0465	10.9116	10.8968	10.5456
Ta.28246	9.7746	10.0246	10.5858	10.888	10.5735	10.5276	11.5713	11.4735	10.8075	10.9698	11.0476
Ta.28252	14.6161	14.562	13.9658	13.7744	13.5417	13.5753	13.716	13.5596	13.6321	13.4109	12.8706
Ta.28254	13.2482	12.7165	12.6154	12.9715	12.612	12.9161	13.3242	13.7937	13.8039	14.2866	14.0266
Ta.28258	11.877	12.1957	11.8519	11.6241	11.6029	11.2553	10.6943	10.8464	10.7888	10.9032	11.1069
Ta.28266	11.0442	11.071	10.3811	10.411	10.1251	9.83305	9.79985	9.71805	9.7637	9.791	10.025
Ta.28281	8.80965	9.00885	9.08195	9.341	9.2254	9.12025	8.882	9.0871	8.8934	8.9313	8.7104
Ta.28286	10.5722	10.715	10.9895	11.1234	10.9901	11.3759	11.0619	11.011	10.8337	10.5191	10.2481
Ta.28296	10.5075	11.253	15.346	15.2465	15.4516	15.3705	15.4087	15.4814	15.48	15.3697	15.3858
Ta.28307	11.7184	11.8935	11.472	11.6084	11.4393	10.9746	10.7141	11.0297	10.8621	10.8645	10.2697
Ta.28312	8.5967	8.69815	12.6298	12.6083	12.4973	12.9663	12.7614	13.3669	13.3818	12.7957	12.7174
Ta.28314	9.1657	10.3459	11.7295	11.9023	11.8978	12.1903	12.3681	12.4855	12.6187	12.1672	11.8216
Ta.28328	11.9148	12.0211	11.1859	11.0587	11.337	11.1429	9.86805	9.71335	9.8233	9.28205	9.3845
Ta.28331	14.4817	14.2695	13.8207	13.6484	13.8154	13.143	13.1153	13.5341	13.7136	13.6082	13.7442
Ta.28349	12.3137	13.0624	14.3027	14.2165	14.2747	14.1129	14.0317	13.7035	13.903	13.3652	13.2125
Ta.2835	10.9136	11.039	10.8609	10.9929	11.0452	10.6976	10.55	10.2436	10.4034	10.3851	10.6427
Ta.28370	11.8179	11.4474	10.839	11.2407	11.3512	10.8777	10.8768	10.9564	11.0796	10.6925	10.5511
Ta.28371	11.5757	11.7742	11.6838	11.8176	11.7785	11.8529	11.3895	11.4186	11.5326	11.3095	11.4501
Ta.28375	13.479	13.7629	13.5127	13.1423	13.2525	12.9334	11.9933	12.1747	12.2513	12.2581	12.454
Ta.2838	12.1197	12.0695	11.621	11.5664	11.575	11.4544	11.3561	11.3406	11.2475	11.1339	11.1512
Ta.28381	10.6311	10.819	10.1926	10.5301	10.527	10.2412	10.2136	9.96	9.9992	9.74085	9.51695
Ta.28390	12.5609	12.7147	12.8409	12.6541	12.4894	12.4665	12.1451	12.0422	11.9622	11.8629	11.7735
Ta.28395	10.2261	10.3602	9.7303	9.57495	9.6003	9.6773	9.47245	9.3849	9.1879	9.43395	9.4565
Ta.2840	11.3253	11.2127	10.0249	10.2321	9.9244	9.8371	9.76565	10.0675	9.9778	10.084	9.93355
Ta.2841	13.7219	14.0463	14.0375	14.0107	13.9409	13.8365	13.5826	13.496	13.5993	13.5516	13.6204
Ta.28427	11.0683	11.4944	11.2436	10.4855	10.0197	10.2688	9.92	10.4092	9.5923	10.2351	10.0447
Ta.28445	10.2853	10.4612	9.86295	9.7184	9.58235	9.82805	9.41475	9.4179	9.5227	9.50205	9.32555
Ta.28469	11.8151	11.798	11.7068	11.3939	11.4787	11.1857	11.2103	11.3565	11.1698	11.3007	11.714
Ta.2847	10.6974	10.872	10.0433	10.3054	9.88505	9.8724	9.5274	9.69915	9.6993	9.75445	9.7926
Ta.28474	12.951	12.958	12.7687	12.4859	12.2	12.4097	12.1776	12.0812	11.7136	11.7458	11.2799
Ta.28482	10.4573	10.2449	14.5829	14.1757	13.9811	14.6698	14.4748	14.8934	14.8658	15.0204	15.1035
Ta.28489	10.5497	10.6686	11.4279	11.9992	12.1812	12.0205	12.2672	12.1393	11.7577	12.421	12.9337
Ta.28491	11.2722	11.291	11.1888	10.8644	10.359	10.4204	10.6582	10.8263	10.4402	10.5047	10.4896
Ta.2850	10.8163	11.0631	10.8444	10.3218	9.98215	10.1812	10.1797	10.2248	10.4114	10.2539	10.0965
Ta.28501	12.0112	12.0756	12.7901	12.952	12.856	12.8384	12.7752	12.5643	12.5802	12.1592	11.8238
Ta.28506	10.932	10.896	10.589	10.5953	10.1459	10.4337	10.5682	10.2951	10.356	10.3634	10.6261
Ta.28513	10.4697	10.5145	10.0206	10.2207	9.70255	10.3118	9.57055	9.79035	9.6154	9.53075	9.3853
Ta.28526	9.8534	10.0893	9.8684	9.9056	9.5997	9.54675	9.6106	9.464	9.3931	9.53645	9.52425
Ta.28535	9.28695	9.20525	9.1344	9.3962	9.49695	9.4638	9.231	9.6253	9.6291	10.5361	11.6279
Ta.28536	9.0547	9.11715	9.436	9.2393	9.2974	9.2525	9.33805	9.37235	9.744	10.0691	10.5162
Ta.28540	12.0759	12.1597	12.7115	12.7472	12.8988	12.957	12.7881	12.8275	12.6388	12.3663	12.2443
Ta.28557	11.018	10.5686	9.07285	9.13065	9.1215	9.088	9.0341	8.96665	9.0239	9.5087	9.83875
Ta.28559	13.1486	13.216	13.2671	13.2905	13.5251	13.3079	13.0903	12.9821	12.7539	12.679	12.6392
Ta.28577	12.751	12.5006	12.3958	12.3227	12.4513	12.4212	11.815	11.6911	12.0103	11.6345	12.4266
Ta.28584	9.5369	10.0145	10.7094	10.892	10.8984	11.3373	11.4351	11.9841	12.168	12.5434	12.8075
Ta.28589	11.7261	12.2767	12.4966	11.9718	11.871	12.0542	11.9151	11.6991	10.6944	10.4084	10.3111
Ta.28590	12.0336	11.9038	11.1274	11.1304	10.6891	11.138	10.8275	11.2165	11.2407	11.2675	10.9847
Ta.28596	11.8653	11.87	11.4688	11.6588	11.7264	11.4825	11.658	11.6838	11.5309	12.0332	12.369
Ta.2860	12.0518	11.9414	11.8788	11.4326	11.2508	10.9679	10.3913	10.5427	10.3913	10.5991	9.94625
Ta.28603	14.6416	14.4946	14.2822	13.9875	14.1332	13.7652	13.678	13.6591	13.9233	13.685	14.1428
Ta.28605	9.95605	9.7976	9.86405	10.3095	10.4508	10.8642	11.1724	11.5701	11.9079	12.5778	12.8759
Ta.28610	10.0658	10.8309	13.3566	13.8983	13.9885	14.1816	14.1214	14.126	14.0546	14.2172	14.1624
Ta.28611	12.0531	11.877	11.0313	11.2225	11.4898	11.5046	11.687	11.4919	11.3473	10.44	10.0556
Ta.28612	13.4363	13.0709	13.1413	13.4755	13.638	13.9172	14.1636	14.3168	14.3892	14.1177	14.0181
Ta.28617	12.0142	11.6013	11.3172	11.2384	11.1478	10.8284	10.8247	10.8504	10.987	10.7598	10.3086
Ta.28619	10.9381	10.9795	10.6732	10.6246	10.6793	11.2347	11.2217	11.0843	10.5977	10.5952	10.0366
Ta.2868	13.6968	13.5318	12.6595	12.58	12.5721	12.4014	11.9145	12.0813	12.0454	12.1851	12.3379
Ta.28680	11.3517	11.7014	11.8052	12.6069	12.5168	12.2732	12.5846	12.5227	12.6191	12.3204	12.6574
Ta.28681	10.5084	10.9316	10.8387	10.4919	10.1941	10.1802	9.82075	9.81885	10.2598	10.0262	10.037
Ta.28682	13.0403	13.3665	13.0202	12.6105	12.7636	12.5634	12.9399	12.8215	12.5341	12.3793	11.5754
Ta.28686	11.4519	11.4347	10.9336	10.8211	10.528	10.6029	10.284	10.4362	10.5005	10.4242	10.2937
Ta.28696	12.0271	12.8038	13.5047	13.0328	13.1483	13.7323	13.5294	13.6727	14.0472	13.8026	13.6626
Ta.28709	10.0775	10.2206	10.1381	9.5446	9.2949	9.97625	9.7101	9.6019	9.3845	9.2239	9.31345
Ta.28714	10.3576	10.4126	10.1762	10.4385	10.4546	10.379	10.2563	10.1498	10.2201	9.62945	9.67955
Ta.28720	10.6873	10.5908	10.1249	10.0029	9.8203	9.9936	9.9912	9.9819	9.6647	9.66055	9.38545
Ta.28732	10.2702	10.1976	10.0035	10.1463	9.93775	9.71955	9.7981	9.7441	9.5732	9.6087	9.6053
Ta.28735	14.8494	14.65	14.1146	13.9367	14.1721	13.4717	13.3101	12.974	12.9531	13.0905	12.4269
Ta.28740	12.6086	12.1181	10.8573	10.6471	10.58	10.251	9.9781	10.2178	10.6468	11.2362	10.5271
Ta.28745	13.1187	13.4869	13.1367	13.3957	13.0463	12.9927	12.6641	12.5802	12.7734	12.8699	12.4949
Ta.2875	12.1504	12.0194	11.779	11.905	11.9158	12.0084	11.7157	11.6724	11.6161	11.46	11.6404
Ta.28759	9.8687	10.0055	9.9633	9.74605	9.6875	9.6307	9.3063	9.3359	9.2983	9.3148	9.3356
Ta.28761	8.7318	8.8669	9.04325	8.84445	8.7772	8.94265	8.82295	8.89875	8.9465	9.25445	9.6451
Ta.28770	12.4879	12.5401	11.9832	12.078	11.7693	11.0092	10.998	11.2659	11.4652	11.6357	12.3161
Ta.28772	11.1965	12.124	12.9438	13.1542	12.3585	13.0281	13.4348	13.1029	12.8876	13.3544	13.1063
Ta.28779	9.4957	9.36835	9.7082	9.9983	10.0127	10.1426	10.3483	10.49	9.999	9.94675	9.82535
Ta.28793	12.8603	12.674	12.3856	12.2423	12.0867	11.6997	11.7856	11.9972	11.4952	11.9015	11.4055
Ta.28801	10.6978	10.2705	10.4853	10.7776	10.9513	10.7757	11.0146	11.5419	10.8162	11.2942	10.7248
Ta.28806	10.4994	10.9206	10.8013	10.664	10.349	10.3487	10.1008	10.0617	9.7652	9.4617	9.4289
Ta.28807	9.247	9.2793	9.2087	9.35595	9.6053	9.16545	9.6121	9.2852	9.7995	9.4524	9.29405
Ta.2881	10.5727	10.9599	10.1522	9.67265	9.68095	9.55815	9.5955	9.63015	9.6621	9.65935	9.6642
Ta.28817	10.0024	10.3052	10.3242	10.3965	10.2026	10.3263	10.6388	10.7825	10.8437	10.9413	11.0444
Ta.28826	9.293	9.8396	9.02385	8.97315	8.71825	9.1022	8.9399	8.98155	8.8239	8.93835	8.79795
Ta.28838	9.69155	9.45105	9.85995	9.7097	9.79365	9.5173	9.89255	9.76085	10.2935	10.1713	10.863
Ta.28847	10.2014	10.3959	9.1478	8.96395	9.1982	9.18205	9.22975	9.08225	9.1407	9.1454	9.1374
Ta.28852	10.6888	10.8503	10.7468	10.2303	10.2683	10.0398	9.91745	10.0375	10.0806	10.085	9.9736
Ta.2887	13.2051	13.003	12.4378	12.1334	12.1315	12.6729	12.3631	11.9757	11.9764	11.0748	10.3049
Ta.28873	11.0357	11.0368	10.4756	10.5259	10.6656	10.4133	10.5373	10.2557	10.0078	10.0748	10.2702
Ta.28875	10.1948	10.2698	10.0278	9.95645	9.87275	9.9651	9.9986	9.8946	9.6633	9.6469	9.65545
Ta.28879	10.1731	10.3421	11.1204	10.9073	10.2203	10.5015	10.837	10.9419	10.3468	10.3851	10.5301
Ta.28886	9.57475	9.1104	9.02765	9.04445	9.2695	9.44125	9.4382	9.4453	9.6867	9.7351	10.4332
Ta.28895	11.4436	11.7338	11.8573	11.3585	11.5733	11.6149	11.1252	10.9907	11.2884	11.0023	10.7683
Ta.2890	10.2525	10.3278	9.6941	9.25995	9.2838	9.5422	9.1907	9.49595	9.1646	9.47625	9.3435
Ta.2891	14.1081	13.9959	12.9102	13.0577	12.8043	12.8473	12.8722	12.9865	13.067	13.0745	12.7192
Ta.28912	11.7209	11.6464	11.1763	10.9371	10.8212	10.8615	10.8846	10.8924	10.819	10.8348	10.751
Ta.28914	11.6959	12.1561	11.8741	11.4339	11.285	11.3946	11.2416	11.2411	11.0634	11.3179	11.0057
Ta.2892	11.5213	11.4867	11.0407	10.9996	11.0399	10.9897	11.0809	10.9316	10.833	10.5851	10.5416
Ta.28922	12.626	12.7804	12.4825	12.5777	12.4884	12.3208	11.9561	11.8778	11.7032	11.4836	11.3115
Ta.28967	12.1173	11.8222	11.4487	10.814	9.99355	10.2909	10.2911	10.3601	10.438	10.5636	9.13965
Ta.28968	11.2644	11.4458	11.6862	11.2142	11.1625	11.5087	10.9104	10.9321	11.0239	10.9527	10.8598
Ta.28969	9.53945	10.301	10.9405	10.6503	10.92	11.896	12.6623	12.0997	10.7511	12.2237	11.3638
Ta.28978	12.8149	12.6117	11.4887	11.5759	11.6095	12.0564	11.7707	12.0495	12.2537	12.5099	12.1213
Ta.2898	12.072	12.3274	12.1005	11.3938	11.3891	11.6799	11.6643	11.8497	11.8104	11.6855	11.5098
Ta.29004	14.1419	13.9789	13.2905	13.1519	13.2722	13.2754	13.166	13.0395	13.2348	13.3719	13.6416
Ta.29006	10.5253	10.8064	11.689	11.8849	11.9286	11.9795	11.7991	11.7288	11.8391	11.3545	11.1174
Ta.29021	8.94885	8.9868	9.13275	9.20745	9.50695	9.42955	9.46735	9.24515	9.29	9.0941	9.20975
Ta.29026	11.8257	11.6827	11.3445	11.2885	11.1347	11.0907	11.0257	10.9515	10.9532	10.5936	10.6133
Ta.29033	10.9519	10.8837	10.0742	9.869	9.8837	9.98815	9.7952	9.7592	9.2841	9.67045	9.6708
Ta.29035	10.0823	10.7767	10.124	9.7041	9.2806	9.58625	9.5371	9.59085	9.641	9.8886	9.23015
Ta.29046	10.9878	11.3915	11.7314	11.221	10.8615	11.1817	11.0741	11.1914	11.0422	10.6318	10.4538
Ta.29058	10.5804	10.7754	10.7961	10.3995	10.1069	10.1751	10.0755	9.97395	10.1369	10.1993	10.3866
Ta.29075	9.33565	9.6681	10.405	10.3838	9.6524	9.961	10.3226	10.5669	10.7847	11.0786	11.1008
Ta.29107	9.3964	9.62015	9.68525	9.84805	9.8297	9.95065	9.4778	9.6729	9.3178	9.26975	9.52565
Ta.29118	9.11955	9.4367	9.80695	9.35665	8.84555	8.73575	8.9219	8.9517	9.1106	9.3086	8.87705
Ta.2912	10.123	10.2456	10.1636	9.99355	9.6909	9.77045	10.1349	10.4064	10.2676	10.7275	10.6754
Ta.29148	10.5747	10.8388	10.3436	10.0812	9.6561	9.61895	9.6102	10.08	9.6945	10.0469	10.4441
Ta.29157	11.1786	11.3942	10.7687	10.6437	10.5933	10.6886	10.0532	10.3754	9.9937	10.3689	10.5319
Ta.29179	10.8628	10.9191	10.6263	10.5884	10.3758	10.686	10.0492	9.9081	9.6352	9.92775	9.62355
Ta.29183	14.3476	14.3111	13.1485	13.1517	12.6443	12.7646	12.6411	12.5294	12.6324	12.8919	12.4688
Ta.29196	11.193	10.8673	10.0041	9.92295	9.7154	9.9889	9.8278	9.7229	9.6978	9.67945	9.2214
Ta.29207	11.599	11.4873	11.3829	11.1669	10.3663	10.9518	10.9186	11.0412	10.8869	10.7167	11.0547
Ta.29227	10.4558	10.8656	10.1016	9.55875	9.4942	9.39875	9.2725	9.3458	9.2108	9.5095	9.6628
Ta.29230	9.74755	9.49605	9.3069	9.20985	8.9406	8.81075	8.8521	8.8519	8.9549	8.85115	8.79155
Ta.29232	9.83975	10.1116	9.9434	9.3166	9.0348	8.96835	8.7343	8.88795	8.799	9.096	9.1123
Ta.29247	11.7144	11.8084	11.719	11.5973	11.3971	11.4726	11.1071	11.3777	11.3305	11.489	11.8229
Ta.2926	9.8077	9.3595	9.7012	9.8721	9.84265	9.79635	10.073	10.3689	10.4286	10.9102	11.1535
Ta.2927	11.0122	11.6819	10.5356	10.4602	9.9108	9.5893	9.2784	9.3515	9.2623	9.29585	9.28695
Ta.29284	11.1787	11.0956	10.7538	10.8676	10.7232	10.6551	10.2663	10.102	10.0827	10.1459	9.65235
Ta.29310	9.56215	10.1612	10.0932	10.0018	9.2845	9.7954	9.37295	9.6243	9.427	9.34485	9.17205
Ta.29321	11.0813	11.1713	11.1386	11.4613	11.308	11.5876	11.8832	11.996	11.827	11.8096	11.5052
Ta.29329	11.655	11.9418	11.7276	11.3071	11.3209	11.4631	10.8446	11.0296	10.9771	10.7632	10.729
Ta.29346	14.0389	13.8761	13.7145	13.5574	13.3216	13.1499	13.2835	13.2694	13.6113	13.4172	13.6143
Ta.29347	9.9684	9.7989	9.8295	9.76685	9.9359	9.71415	9.46645	9.6952	9.5003	9.1932	9.0164
Ta.29348	9.15475	9.08395	9.20835	9.4993	9.81525	9.4552	9.4874	9.33855	9.3219	9.19535	9.3357
Ta.29350	10.5733	10.7037	10.4169	10.2292	9.9244	10.6789	10.3189	10.0463	9.8195	9.8167	9.76755
Ta.29355	14.5127	14.198	14.1972	14.187	14.3264	14.3629	14.211	13.8158	14.0896	13.6314	13.5308
Ta.2936	11.6645	11.4157	10.3102	10.3191	10.1488	10.1259	9.87135	9.9165	9.6066	9.77495	9.5701
Ta.29369	11.1242	11.3224	11.2038	11.1288	11.0867	11.1966	10.9972	10.9224	10.5829	10.6845	10.9137
Ta.29390	12.3152	12.5815	12.8567	12.6173	12.5198	12.6355	12.4497	12.174	12.2953	12.136	11.8802
Ta.29395	10.8697	11.1197	11.1258	10.5507	10.3757	10.4016	10.3528	10.1462	10.2197	10.2393	10.5427
Ta.29398	10.8713	11.053	10.8361	10.5115	10.5869	10.5413	10.0003	10.1643	10.0029	10.2028	10.4122
Ta.29411	11.1425	11.2283	11.2879	10.7706	10.6694	10.8932	10.6265	10.5838	10.4818	10.4536	10.2474
Ta.29430	9.66015	9.3499	9.2552	9.825	10.0098	9.9051	10.3055	10.2656	10.3797	10.3639	10.2212
Ta.29440	10.4718	10.7139	11.43	11.9319	11.669	12.3522	12.9233	12.8852	12.9484	12.5386	12.2073
Ta.29444	11.0439	11.5297	10.8623	10.8196	10.7795	11.0119	10.8391	11.0314	11.1809	11.1958	11.3609
Ta.29457	11.9817	11.7833	11.2759	10.3134	10.4768	10.2253	10.1245	10.3073	10.5577	11.032	10.7033
Ta.29465	10.3716	10.551	10.3088	10.1388	10.1774	10.3017	10.0671	9.8804	9.8289	9.72865	9.78305
Ta.29479	11.5906	11.4538	10.7829	10.5718	10.422	10.7075	10.6592	10.7756	10.5521	10.7369	10.706
Ta.29486	11.0977	11.4731	11.0252	10.5809	10.5692	10.618	10.1683	10.4299	10.1469	10.6832	10.977
Ta.2950	13.3799	13.0506	12.7882	12.7224	12.7865	12.8992	12.4672	12.4425	12.3553	11.9576	11.8066
Ta.29501	13.5733	13.5784	13.5188	12.8342	12.9082	12.5874	11.568	11.5659	11.9899	12.0861	10.8272
Ta.29526	10.4367	10.3254	9.76845	10.0335	9.61285	9.7887	9.5829	9.5647	9.3936	9.5069	9.58945
Ta.2953	10.7485	10.9413	11.5514	11.4965	11.6783	11.7446	11.1886	11.2267	10.9068	10.7759	10.7867
Ta.29535	13.5832	13.4135	12.8959	12.6574	12.9089	12.7259	12.5106	12.3992	12.3467	12.5596	12.0004
Ta.29538	11.1618	11.2896	10.4731	10.5386	10.5967	10.4979	10.4281	10.6844	10.4397	10.4877	10.4505
Ta.29547	9.98915	10.08	10.0693	10.2151	10.3833	10.6754	10.2228	9.86355	9.8441	9.5768	9.4902
Ta.29568	11.652	11.6015	12.0852	12.0098	12.1353	12.1394	12.2658	11.709	11.9056	11.3435	11.7444
Ta.2957	10.3487	10.1883	10.0169	9.7305	9.56395	9.75095	9.3183	9.4389	9.4833	9.34925	9.2689
Ta.29570	11.7262	12.0048	11.826	12.0136	11.6398	11.6791	11.3781	11.5892	11.2245	11.0102	10.7973
Ta.29574	10.1344	11.002	11.2026	10.6639	9.96815	10.3905	10.287	10.3098	10.1394	10.8619	10.7651
Ta.2958	10.3651	10.6985	10.5999	10.4449	10.0554	10.7317	11.0979	11.2206	11.161	11.2803	10.9856
Ta.29581	10.0943	9.89565	9.53135	9.59405	9.93375	9.7875	9.81795	9.6133	9.7968	9.6204	9.6375
Ta.29583	9.65085	9.7522	9.58295	9.6281	9.75295	9.41685	9.2551	9.28625	9.1157	9.2118	9.2496
Ta.29590	10.2927	10.3417	9.95725	10.0028	9.7934	9.5701	9.56	9.6036	9.1531	9.379	9.2654
[truncated: 7,287 more rows]
