# Supplementary material for: Transcriptional profile analysis of E3 ligase and hormone-related genes expressed during wheat grain development
Source: BMC Plant Biol. 2012 Mar 14;12:35. doi: 10.1186/1471-2229-12-35 (PMC3405487; doi:10.1186/1471-2229-12-35)
Supplement: Additional file 2 — Information of enriched GO. GOID, term GO, process, p-value and probesets were listed in the file. [file 1471-2229-12-35-S2.XLS]

## Sheet: GO enrichment of each cluster
GO terms enrichement of the DEGs grouped in 10 different clusters.
Cluster	GOID	GO term	Process	% in the Cluster	% in the Array *	Adj. pvalue
Cluster 3	GO:0009522	photosystem I	Photosynthesis	1.19	0.14	0.024724
	GO:0009765	photosynthesis, light harvesting	Photosynthesis	1.48	0.18	0.00743975
	GO:0016168	chlorophyll binding	Photosynthesis	1.19	0.15	0.024724
	GO:0003756	protein disulfide isomerase activity	Protein synthesis	0.89	0.07	0.024724
	GO:0003841	1-acylglycerol-3-phosphate O-acyltransferase activity	Lipid synthesis	0.59	0.02	0.0443593
Cluster 5	GO:0005576	extracellular region	Defense	4.35	0.84	0.00159
	GO:0051704	multi-organism process	Defense	1	0.02	0.0377
	GO:0009976	tocopherol cyclase activity	Defense	1	0	0.00158
	GO:0004867	serine-type endopeptidase inhibitor activity	Defense	2.68	0.36	0.00774
	GO:0006952	defense response	Defense	5.35	0.92	0.00012
	GO:0031347	regulation of defense response	Defense	1	0	0.00158
	GO:0010189	vitamin E biosynthetic process	Defense	1	0	0.00432
	GO:0016122	xanthophyll metabolic process	Defense	1	0	0.00432
	GO:0015066	alpha-amylase inhibitor activity	Defense	1.34	0.06	0.0163
	GO:0009915	phloem sucrose loading	Defense	1	0	0.00158
	GO:0009266	response to temperature stimulus	Defense	1	0.01	0.0153
	GO:0045735	nutrient reservoir activity	Storage Proteins	7.02	0.37	1.88e-15
	GO:0047891	flavone 7-O-beta-glucosyltransferase activity	Starch synthesis	1	0.01	0.0153
	GO:0003844	1,4-alpha-glucan branching enzyme activity	Starch synthesis	1.34	0.02	0.00158
	GO:0005982	starch metabolic process	Starch synthesis	6.02	1.84	0.00707
	GO:0005985	sucrose metabolic process	Starch synthesis	7.36	1.84	0.000161
	GO:0009501	amyloplast	Starch synthesis	2.01	0.08	0.000986
	GO:0019252	starch biosynthetic process	Starch synthesis	1.67	0.07	0.00316
Cluster 6	GO:0009921	auxin efflux carrier complex	Auxin transport	0.48	0	0.0037084
	GO:0000786	nucleosome	Chromatin organization	2.29	0.39	1.92811e-05
	GO:0006334	nucleosome assembly	Chromatin organization	2.54	0.4	2.30471e-06
	GO:0003999	adenine phosphoribosyltransferase activity	Nucleotide metabolic	0.36	0	0.0490431
	GO:0006168	adenine salvage	Nucleotide metabolic	0.36	0	0.0490431
Cluster 7	GO:0045735	nutrient reservoir activity	Storage Proteins	26.9	0.29	2.70303e-56
	GO:0005576	extracellular region	Defense	11.72	0.82	2.042e-11
	GO:0005615	extracellular space	Defense	3.45	0.09	0.000446574
	GO:0004867	serine-type endopeptidase inhibitor activity	Defense	16.55	0.28	1.28142e-29
	GO:0031407	oxylipin metabolic process	Defense	1.38	0	0.0347921
	GO:0015066	alpha-amylase inhibitor activity	Defense	7.59	0.02	6.71862e-18
	GO:0009405	pathogenesis	Defense	4.83	0.06	2.76499e-08
Cluster 8	GO:0004867	serine-type endopeptidase inhibitor activity	Defense	4.85	0.34	6.94271e-06
	GO:0031640	killing of cells of other organism	Defense	3.08	0.08	1.03737e-05
	GO:0050832	defense response to fungus	Defense	3.08	0.25	0.00626665
Cluster 10	GO:0051752	phosphoglucan, water dikinase activity	Starch degradation	0.42	0	0.0304
	GO:0005985	sucrose metabolic process	Starch synthesis	4.53	1.81	0.0139
	GO:0009501	amyloplast	Starch synthesis	0.99	0.08	0.0139
	GO:0019252	starch biosynthetic process	Starch synthesis	0.85	0.07	0.0304
	GO:0005978	glycogen biosynthetic process	Starch synthesis	1.13	0.07	0.00198
* : annotation made using Blast2Go http://bioinfo.cipf.es/b2gfar/affychips:wheat

## Sheet: GO enrichment of 80-120 trans
GO terms enrichement of the DEGs between [40-80°Cdays] and [120-500°Cdays].
Cluster	GO	GO term	Process	% in the Cluster	% in the Array *	Adj. pvalue
Transition 80-120°Cdays	GO:0045735	nutrient reservoir activity	Storage Proteins	2.56	0.33	5.78e-12
	GO:0004867	serine-type endopeptidase inhibitor activity	Defense	1.57	0.31	0.000303
* : annotation made using Blast2Go http://bioinfo.cipf.es/b2gfar/affychips:wheat

## Sheet: Cluster# 3 GO enrichment 0.05
#term	term_size	term_size_in_genome	list1_positives	list1_negatives	list1_percentage	list2_positives	list2_negatives	list2_percentage	list1_positive_ids	list2_positive_ids	odds_ratio_log	pvalue	adj_pvalue
GO:0003756	20	20	6	668	0.89	14	21110	0.07	Ta.27038.1.S1_at,Ta.27038.1.S1_x_at,Ta.5472.1.S1_at,Ta.5472.2.A1_at,Ta.796.1.S1_x_at,TaAffx.35542.1.S1_at	Ta.1050.1.S1_at,Ta.10653.1.S1_at,Ta.12576.2.S1_a_at,Ta.136.1.S1_at,Ta.16789.1.S1_at,Ta.26653.1.A1_at,Ta.27038.1.S1_s_at,Ta.29823.1.A1_at,Ta.74.1.S1_at,Ta.8146.1.S1_at,TaAffx.113055.1.S1_at,TaAffx.22696.1.S1_at,TaAffx.53674.1.S1_at,TaAffx.57576.1.S1_at	2.60592	2.28629e-05	0.024724
GO:0009765	47	47	10	664	1.48	37	21087	0.18	Ta.1130.2.S1_x_at,Ta.1130.3.S1_x_at,Ta.20639.3.S1_a_at,Ta.20639.3.S1_x_at,Ta.27751.2.S1_x_at,Ta.27751.6.S1_at,Ta.30494.1.A1_at,Ta.30727.1.S1_at,Ta.3795.1.S1_x_at,Ta.5258.2.S1_a_at	Ta.1130.1.S1_a_at,Ta.1139.1.S1_x_at,Ta.15776.1.A1_at,Ta.18333.1.S1_x_at,Ta.18333.2.S1_a_at,Ta.18333.2.S1_x_at,Ta.20639.1.S1_x_at,Ta.20639.2.A1_a_at,Ta.22101.1.A1_at,Ta.22984.2.S1_x_at,Ta.25600.1.S1_x_at,Ta.27646.1.S1_at,Ta.27646.1.S1_x_at,Ta.27751.7.A1_x_at,Ta.28496.1.A1_at,Ta.28496.1.A1_x_at,Ta.28697.3.S1_at,Ta.29587.1.A1_at,Ta.29587.2.S1_x_at,Ta.30702.1.S1_x_at,Ta.30727.1.A1_at,Ta.3249.2.S1_x_a…	2.1498	1.37595e-06	0.00743975
GO:0016168	39	39	8	666	1.19	31	21093	0.15	Ta.1130.2.S1_x_at,Ta.1130.3.S1_x_at,Ta.20639.3.S1_a_at,Ta.20639.3.S1_x_at,Ta.27751.2.S1_x_at,Ta.30494.1.A1_at,Ta.30727.1.S1_at,Ta.3795.1.S1_x_at	Ta.1130.1.S1_a_at,Ta.1139.1.S1_at,Ta.1139.1.S1_x_at,Ta.12572.1.A1_at,Ta.12572.1.A1_x_at,Ta.20639.1.S1_x_at,Ta.20639.2.A1_a_at,Ta.22101.1.A1_at,Ta.22984.2.S1_x_at,Ta.2402.3.S1_x_at,Ta.25600.1.S1_x_at,Ta.26997.1.S1_at,Ta.27646.1.S1_at,Ta.27646.1.S1_x_at,Ta.27751.7.A1_x_at,Ta.28496.1.A1_at,Ta.28496.1.A1_x_at,Ta.29587.1.A1_at,Ta.29587.2.S1_x_at,Ta.30702.1.S1_x_at,Ta.3249.2.S1_x_at,Ta.4346.1.A1_x_at,T…	2.10086	2.11073e-05	0.024724
GO:0009522	37	37	8	666	1.19	29	21095	0.14	Ta.1130.2.S1_x_at,Ta.1130.3.S1_x_at,Ta.20639.3.S1_x_at,Ta.27751.2.S1_x_at,Ta.27761.1.S1_x_at,Ta.27761.3.S1_x_at,Ta.30494.1.A1_at,Ta.3795.1.S1_x_at	Ta.1130.1.S1_a_at,Ta.20639.1.S1_x_at,Ta.20639.2.A1_a_at,Ta.22101.1.A1_at,Ta.22831.1.S1_x_at,Ta.22984.2.S1_x_at,Ta.2402.3.S1_x_at,Ta.27646.1.S1_at,Ta.27646.1.S1_x_at,Ta.27751.7.A1_x_at,Ta.27761.2.S1_x_at,Ta.28496.1.A1_at,Ta.28496.1.A1_x_at,Ta.29587.1.A1_at,Ta.29587.2.S1_x_at,Ta.30702.1.S1_x_at,Ta.3249.2.S1_x_at,Ta.4346.1.A1_x_at,Ta.9068.1.S1_at,Ta.9718.1.S1_at,Ta.9718.2.S1_at,Ta.9718.2.S1_x_at,TaA…	2.16765	1.3988e-05	0.024724
GO:0003841	8	8	4	670	0.59	4	21120	0.02	Ta.26932.1.S1_at,Ta.27665.1.A1_at,Ta.27665.1.S1_at,Ta.27665.1.S1_s_at	Ta.27055.1.S1_at,Ta.6416.1.S1_at,Ta.6416.2.S1_a_at,Ta.6416.2.S1_x_at	3.4507	5.74284e-05	0.0443593
List1: annotation of the Cluster 3 UniGenes
List2: array annotation made using Blast2Go http://bioinfo.cipf.es/b2gfar/affychips:wheat

## Sheet: Cluster# 5 GO enrichment 0.05
#term	term_size	term_size_in_genome	list1_positives	list1_negatives	list1_percentage	list2_positives	list2_negatives	list2_percentage	list1_positive_ids	list2_positive_ids	odds_ratio_log	pvalue	adj_pvalue
GO:0005985	415	415	22	277	7.36	393	20913	1.84	Ta.11127.2.S1_a_at,Ta.1291.1.A1_x_at,Ta.2019.1.S1_s_at,Ta.20649.1.S1_a_at,Ta.20649.3.S1_x_at,Ta.24114.7.S1_a_at,Ta.242.1.S1_at,Ta.250.1.S1_at,Ta.26928.3.S1_x_at,Ta.27107.1.S1_at,Ta.27568.1.A1_at,Ta.277.1.S1_at,Ta.27780.3.S1_x_at,Ta.39.1.S1_a_at,Ta.39.1.S1_x_at,Ta.4204.1.S1_at,Ta.4274.1.S1_at,Ta.6534.2.S1_at,Ta.93.1.S1_at,Ta.9809.1.A1_at,Ta.9990.3.S1_x_at,TaAffx.24002.1.S1_at	AFFX-Ta_Sucsyn_3_at,AFFX-Ta_Sucsyn_5_at,AFFX-Ta_Sucsyn_M_at,RPTR-Ta-A00196-1_s_at,Ta.10065.1.S1_at,Ta.10107.2.S1_a_at,Ta.10107.2.S1_x_at,Ta.10107.3.S1_x_at,Ta.10198.2.A1_at,Ta.10214.1.S1_at,Ta.10214.2.S1_at,Ta.10214.3.S1_at,Ta.10237.1.S1_at,Ta.10268.1.S1_at,Ta.10281.1.S1_a_at,Ta.10287.1.A1_at,Ta.10297.1.A1_at,Ta.10297.2.S1_at,Ta.10297.3.S1_at,Ta.10443.2.S1_at,Ta.10732.1.A1_at,Ta.11114.1.A1_at,Ta.…	1.44	8.92e-08	0.000161
GO:0005982	410	410	18	281	6.02	392	20914	1.84	Ta.1291.1.A1_x_at,Ta.2019.1.S1_s_at,Ta.20649.1.S1_a_at,Ta.20649.3.S1_x_at,Ta.26928.3.S1_x_at,Ta.27107.1.S1_at,Ta.27568.1.A1_at,Ta.277.1.S1_at,Ta.27780.3.S1_x_at,Ta.39.1.S1_a_at,Ta.39.1.S1_x_at,Ta.4204.1.S1_at,Ta.4274.1.S1_at,Ta.6534.2.S1_at,Ta.93.1.S1_at,Ta.9809.1.A1_at,Ta.9990.3.S1_x_at,TaAffx.24002.1.S1_at	AFFX-Ta_Sucsyn_3_at,AFFX-Ta_Sucsyn_5_at,AFFX-Ta_Sucsyn_M_at,RPTR-Ta-A00196-1_s_at,Ta.10065.1.S1_at,Ta.10107.2.S1_a_at,Ta.10107.2.S1_x_at,Ta.10107.3.S1_x_at,Ta.10198.2.A1_at,Ta.10214.1.S1_at,Ta.10214.2.S1_at,Ta.10214.3.S1_at,Ta.10237.1.S1_at,Ta.10268.1.S1_at,Ta.10281.1.S1_a_at,Ta.10287.1.A1_at,Ta.10297.1.A1_at,Ta.10297.2.S1_at,Ta.10297.3.S1_at,Ta.10443.2.S1_at,Ta.10732.1.A1_at,Ta.11114.1.A1_at,Ta.…	1.23	1.83e-05	0.00707
GO:0006952	211	211	16	283	5.35	195	21111	0.92	Ta.10018.1.S1_at,Ta.10172.1.S1_x_at,Ta.1200.1.S1_at,Ta.1200.1.S1_x_at,Ta.1291.1.A1_x_at,Ta.14039.1.S1_x_at,Ta.14039.2.S1_x_at,Ta.19.1.S1_at,Ta.23140.1.S1_at,Ta.24739.1.S1_at,Ta.27107.1.S1_at,Ta.2720.1.S1_at,Ta.28705.1.A1_at,Ta.91.1.S1_at,Ta.9992.1.S1_at,TaAffx.4219.1.S1_at	Ta.10214.3.S1_at,Ta.10273.1.S1_at,Ta.10567.3.S1_at,Ta.11124.1.A1_at,Ta.1174.1.S1_x_at,Ta.1207.1.S1_at,Ta.1207.1.S1_s_at,Ta.1207.1.S1_x_at,Ta.1291.1.A1_at,Ta.13013.2.S1_x_at,Ta.1308.1.S1_at,Ta.1308.1.S1_x_at,Ta.13354.1.S1_at,Ta.13355.2.S1_at,Ta.1607.1.S1_at,Ta.17225.1.S1_at,Ta.1799.1.S1_at,Ta.18156.1.A1_at,Ta.18552.1.S1_at,Ta.18566.1.S1_at,Ta.18630.1.A1_at,Ta.18630.1.A1_x_at,Ta.18720.1.S1_a_at,Ta.…	1.81	4.43e-08	0.00012
GO:0005576	192	192	13	286	4.35	179	21127	0.84	Ta.10170.1.S1_at,Ta.1200.1.S1_at,Ta.1200.1.S1_x_at,Ta.13439.1.S1_a_at,Ta.19.1.S1_at,Ta.24739.1.S1_at,Ta.28466.1.S1_at,Ta.4208.1.A1_at,Ta.4208.1.S1_a_at,Ta.5873.2.S1_at,Ta.5873.3.S1_x_at,Ta.6214.1.S1_x_at,Ta.91.1.S1_at	Ta.10186.1.S1_at,Ta.105.1.S1_at,Ta.10532.1.A1_s_at,Ta.10546.1.A1_at,Ta.10759.1.A1_at,Ta.11809.2.S1_at,Ta.11809.2.S1_x_at,Ta.12542.2.S1_at,Ta.12856.1.A1_at,Ta.1304.1.S1_at,Ta.1308.1.S1_at,Ta.1308.1.S1_x_at,Ta.133.1.S1_at,Ta.13371.1.S1_x_at,Ta.13371.2.S1_x_at,Ta.13498.1.S1_at,Ta.135.1.S1_at,Ta.135.2.S1_at,Ta.13505.1.S1_at,Ta.1400.2.S1_a_at,Ta.14002.1.S1_at,Ta.14002.1.S1_x_at,Ta.14002.2.S1_at,Ta.140…	1.68	2.95e-06	0.00159
GO:0004867	84	84	8	291	2.68	76	21230	0.36	Ta.10170.1.S1_at,Ta.13439.1.S1_a_at,Ta.20518.1.S1_at,Ta.23141.2.S1_at,Ta.23141.3.S1_x_at,Ta.28466.1.S1_at,Ta.69.2.S1_x_at,Ta.840.1.S1_at	Ta.105.1.S1_at,Ta.115.1.S1_at,Ta.117.1.S1_at,Ta.118.1.S1_at,Ta.119.1.S1_x_at,Ta.1297.1.S1_at,Ta.1297.1.S1_x_at,Ta.1304.1.S1_at,Ta.1314.1.S1_at,Ta.1314.1.S1_s_at,Ta.1315.1.S1_at,Ta.13371.1.S1_x_at,Ta.13371.2.S1_x_at,Ta.1338.1.S1_at,Ta.1355.1.S1_at,Ta.13778.2.A1_at,Ta.14230.1.S1_at,Ta.1550.1.S1_at,Ta.1550.2.S1_x_at,Ta.16459.1.S1_x_at,Ta.16941.1.S1_at,Ta.18619.1.S1_s_at,Ta.21350.2.S1_at,Ta.23798.1.S…	2.04	2.15e-05	0.00774
GO:0045735	100	100	21	278	7.02	79	21227	0.37	Ta.10775.1.S1_at,Ta.131.1.S1_at,Ta.15268.1.S1_x_at,Ta.160.1.S1_x_at,Ta.160.3.S1_x_at,Ta.23142.10.S1_x_at,Ta.23142.5.S1_x_at,Ta.23666.1.A1_at,Ta.23666.1.S1_at,Ta.24085.1.S1_x_at,Ta.24114.12.S1_x_at,Ta.24114.14.S1_x_at,Ta.24114.18.S1_x_at,Ta.27386.1.S1_x_at,Ta.27778.6.S1_x_at,Ta.28792.1.S1_x_at,Ta.905.2.S1_at,Ta.905.2.S1_x_at,Ta.9402.1.S1_at,Ta.9402.1.S1_x_at,TaAffx.128418.1.S1_x_at	Ta.10434.1.A1_at,Ta.1257.2.A1_x_at,Ta.13254.1.S1_x_at,Ta.14461.1.S1_x_at,Ta.14461.2.S1_x_at,Ta.14461.3.S1_x_at,Ta.14625.1.S1_x_at,Ta.14625.2.S1_x_at,Ta.154.1.S1_a_at,Ta.154.3.S1_at,Ta.154.3.S1_x_at,Ta.154.4.S1_x_at,Ta.160.2.A1_at,Ta.160.2.S1_x_at,Ta.16046.1.S1_at,Ta.169.1.S1_x_at,Ta.17852.1.S1_at,Ta.1983.1.S1_at,Ta.20563.1.S1_x_at,Ta.20780.1.S1_x_at,Ta.20780.2.S1_at,Ta.20789.1.S1_x_at,Ta.20804.2.…	3.01	3.47e-19	1.88e-15
GO:0009501	24	24	6	293	2.01	18	21288	0.08	Ta.11127.2.S1_a_at,Ta.24114.7.S1_a_at,Ta.242.1.S1_at,Ta.250.1.S1_at,Ta.39.1.S1_a_at,Ta.39.1.S1_x_at	Ta.1137.1.S1_at,Ta.1279.1.S1_at,Ta.23665.1.A1_at,Ta.23665.1.S1_at,Ta.238.1.S1_at,Ta.24114.4.A1_x_at,Ta.2641.1.S1_at,Ta.2641.2.S1_a_at,Ta.2641.2.S1_x_at,Ta.26680.1.S1_at,Ta.2795.1.S1_a_at,Ta.2797.1.S1_x_at,Ta.2797.2.S1_x_at,Ta.2797.3.S1_x_at,Ta.39.2.S1_at,Ta.6869.1.S1_at,TaAffx.30981.1.S1_at,TaAffx.93332.1.S1_at	3.19	7.29e-07	0.000986
GO:0003844	8	8	4	295	1.34	4	21302	0.02	Ta.11127.2.S1_a_at,Ta.39.1.S1_a_at,Ta.39.1.S1_x_at,Ta.4204.1.S1_at	Ta.28697.2.S1_a_at,Ta.39.2.S1_at,TaAffx.30981.1.S1_at,TaAffx.91552.1.S1_at	4.28	2.41e-06	0.00158
GO:0019252	20	20	5	294	1.67	15	21291	0.07	Ta.11127.2.S1_a_at,Ta.24114.7.S1_a_at,Ta.242.1.S1_at,Ta.250.1.S1_at,Ta.4334.1.S1_at	Ta.1137.1.S1_at,Ta.1988.1.S1_x_at,Ta.1988.2.S1_x_at,Ta.1988.3.S1_x_at,Ta.23665.1.A1_at,Ta.23665.1.S1_at,Ta.238.1.S1_at,Ta.24114.4.A1_x_at,Ta.26680.1.S1_at,Ta.2795.1.S1_a_at,Ta.2797.1.S1_x_at,Ta.2797.2.S1_x_at,Ta.2797.3.S1_x_at,Ta.6869.1.S1_at,TaAffx.30981.1.S1_at	3.18	6.42e-06	0.00316
GO:0009266	6	6	3	296	1	3	21303	0.01	Ta.21337.2.S1_a_at,Ta.21337.3.S1_a_at,Ta.7951.2.S1_a_at	Ta.12706.1.S1_at,Ta.15543.1.S1_at,TaAffx.110012.1.S1_at	4.28	5.09e-05	0.0153
GO:0015066	16	16	4	295	1.34	12	21294	0.06	Ta.20518.1.S1_at,Ta.23141.2.S1_at,Ta.23141.3.S1_x_at,Ta.28466.1.S1_at	Ta.1315.1.S1_at,Ta.23798.1.S1_at,Ta.23798.1.S1_s_at,Ta.24102.1.A1_at,Ta.24102.1.S1_at,Ta.2446.1.S1_a_at,Ta.2446.1.S1_at,Ta.2446.1.S1_x_at,Ta.2446.2.S1_at,Ta.58.1.S1_at,Ta.817.1.S1_a_at,TaAffx.51939.1.S1_at	3.18	5.74e-05	0.0163
GO:0051704	8	8	3	296	1	5	21301	0.02	Ta.23140.1.S1_at,Ta.28705.1.A1_at,Ta.9992.1.S1_at	Ta.13191.3.S1_x_at,Ta.18720.1.S1_a_at,Ta.18720.1.S1_x_at,Ta.18720.2.S1_x_at,Ta.27028.1.S1_at	3.77	0.00014	0.0377
GO:0010189	4	4	3	296	1	1	21305	0	Ta.21337.2.S1_a_at,Ta.21337.3.S1_a_at,Ta.7951.2.S1_a_at	Ta.1364.1.S1_at	5.37	1.04e-05	0.00432
GO:0009976	3	3	3	296	1	0	21306	0	Ta.21337.2.S1_a_at,Ta.21337.3.S1_a_at,Ta.7951.2.S1_a_at		1.8e+304	2.62e-06	0.00158
GO:0031347	3	3	3	296	1	0	21306	0	Ta.21337.2.S1_a_at,Ta.21337.3.S1_a_at,Ta.7951.2.S1_a_at		1.8e+304	2.62e-06	0.00158
GO:0016122	4	4	3	296	1	1	21305	0	Ta.21337.2.S1_a_at,Ta.21337.3.S1_a_at,Ta.7951.2.S1_a_at	TaAffx.73402.1.S1_at	5.37	1.04e-05	0.00432
GO:0009915	3	3	3	296	1	0	21306	0	Ta.21337.2.S1_a_at,Ta.21337.3.S1_a_at,Ta.7951.2.S1_a_at		1.8e+304	2.62e-06	0.00158
GO:0047891	6	6	3	296	1	3	21303	0.01	Ta.39.1.S1_a_at,Ta.39.1.S1_x_at,Ta.4204.1.S1_at	Ta.28697.2.S1_a_at,Ta.39.2.S1_at,TaAffx.30981.1.S1_at	4.28	5.09e-05	0.0153
List1: annotation of the Cluster 5 UniGenes
List2: array annotation made using Blast2Go http://bioinfo.cipf.es/b2gfar/affychips:wheat

## Sheet: Cluster# 6 GO enrichment 0.05
#term	term_size	term_size_in_genome	list1_positives	list1_negatives	list1_percentage	list2_positives	list2_negatives	list2_percentage	list1_positive_ids	list2_positive_ids	odds_ratio_log	pvalue	adj_pvalue
GO:0000786	101	101	19	809	2.29	82	20914	0.39	Ta.10329.15.S1_at,Ta.10329.23.S1_at,Ta.10329.25.S1_x_at,Ta.10329.29.S1_x_at,Ta.10329.44.S1_x_at,Ta.24742.1.S1_x_at,Ta.27101.10.S1_x_at,Ta.27657.11.S1_x_at,Ta.27657.9.S1_x_at,Ta.27708.1.S1_at,Ta.27708.1.S1_x_at,Ta.7378.18.S1_at,Ta.7378.18.S1_x_at,Ta.7378.20.S1_x_at,Ta.7378.25.S1_at,Ta.7378.33.A1_x_at,Ta.7378.8.S1_x_at,TaAffx.128686.3.A1_at,TaAffx.23864.1.S1_at	Ta.10329.1.S1_x_at,Ta.10329.12.S1_x_at,Ta.10329.13.S1_a_at,Ta.10329.17.S1_at,Ta.10329.17.S1_x_at,Ta.10329.19.S1_x_at,Ta.10329.20.S1_x_at,Ta.10329.21.S1_x_at,Ta.10329.22.S1_at,Ta.10329.22.S1_x_at,Ta.10329.3.S1_at,Ta.10329.33.S1_x_at,Ta.10329.34.S1_x_at,Ta.10329.37.S1_x_at,Ta.10329.42.S1_at,Ta.10329.43.S1_at,Ta.10329.43.S1_x_at,Ta.10329.6.S1_at,Ta.14308.1.S1_at,Ta.14984.1.A1_at,Ta.1585.1.S1_at,Ta.1…	1.79009	7.13191e-09	1.92811e-05
GO:0006334	106	106	21	807	2.54	85	20911	0.4	Ta.10329.15.S1_at,Ta.10329.23.S1_at,Ta.10329.25.S1_x_at,Ta.10329.29.S1_x_at,Ta.10329.44.S1_x_at,Ta.24742.1.S1_x_at,Ta.27101.10.S1_x_at,Ta.27657.11.S1_x_at,Ta.27657.9.S1_x_at,Ta.27708.1.S1_at,Ta.27708.1.S1_x_at,Ta.28802.3.S1_at,Ta.7378.18.S1_at,Ta.7378.18.S1_x_at,Ta.7378.20.S1_x_at,Ta.7378.25.S1_at,Ta.7378.33.A1_x_at,Ta.7378.8.S1_x_at,TaAffx.128686.3.A1_at,TaAffx.23864.1.S1_at,TaAffx.24477.1.S1_at	Ta.10329.1.S1_x_at,Ta.10329.12.S1_x_at,Ta.10329.13.S1_a_at,Ta.10329.17.S1_at,Ta.10329.17.S1_x_at,Ta.10329.19.S1_x_at,Ta.10329.20.S1_x_at,Ta.10329.21.S1_x_at,Ta.10329.22.S1_at,Ta.10329.22.S1_x_at,Ta.10329.3.S1_at,Ta.10329.33.S1_x_at,Ta.10329.34.S1_x_at,Ta.10329.37.S1_x_at,Ta.10329.42.S1_at,Ta.10329.43.S1_at,Ta.10329.43.S1_x_at,Ta.10329.6.S1_at,Ta.14308.1.S1_at,Ta.14984.1.A1_at,Ta.1585.1.S1_at,Ta.1…	1.85658	4.26245e-10	2.30471e-06
GO:0003999	3	3	3	825	0.36	0	20996	0	Ta.13209.1.S1_at,Ta.43.1.S1_at,Ta.570.1.A1_at		1.79769e+304	5.44218e-05	0.0490431
GO:0006168	3	3	3	825	0.36	0	20996	0	Ta.13209.1.S1_at,Ta.43.1.S1_at,Ta.570.1.A1_at		1.79769e+304	5.44218e-05	0.0490431
GO:0009921	4	4	4	824	0.48	0	20996	0	Ta.27508.1.A1_at,Ta.27508.1.S1_at,Ta.30665.1.S1_at,TaAffx.18065.1.S1_at		1.79769e+304	2.05756e-06	0.0037084
List1: annotation of the Cluster 6 UniGenes
List2: array annotation made using Blast2Go http://bioinfo.cipf.es/b2gfar/affychips:wheat

## Sheet: Cluster# 7 GO enrichment 0.05
#term	term_size	term_size_in_genome	list1_positives	list1_negatives	list1_percentage	list2_positives	list2_negatives	list2_percentage	list1_positive_ids	list2_positive_ids	odds_ratio_log	pvalue	adj_pvalue
GO:0005576	192	192	17	128	11.72	175	21211	0.82	Ta.10170.1.S1_at,Ta.1550.1.S1_at,Ta.1550.2.S1_x_at,Ta.19.1.S1_at,Ta.23798.1.S1_at,Ta.23798.1.S1_s_at,Ta.23967.1.S1_s_at,Ta.23967.1.S1_x_at,Ta.2446.1.S1_at,Ta.2446.1.S1_x_at,Ta.2446.2.S1_at,Ta.24739.1.S1_at,Ta.4208.1.A1_at,Ta.4208.1.S1_a_at,Ta.58.1.S1_at,Ta.817.1.S1_a_at,Ta.91.1.S1_at	Ta.10186.1.S1_at,Ta.105.1.S1_at,Ta.10532.1.A1_s_at,Ta.10546.1.A1_at,Ta.10759.1.A1_at,Ta.11809.2.S1_at,Ta.11809.2.S1_x_at,Ta.1200.1.S1_at,Ta.1200.1.S1_x_at,Ta.12542.2.S1_at,Ta.12856.1.A1_at,Ta.1304.1.S1_at,Ta.1308.1.S1_at,Ta.1308.1.S1_x_at,Ta.133.1.S1_at,Ta.13371.1.S1_x_at,Ta.13371.2.S1_x_at,Ta.13439.1.S1_a_at,Ta.13498.1.S1_at,Ta.135.1.S1_at,Ta.135.2.S1_at,Ta.13505.1.S1_at,Ta.1400.2.S1_a_at,Ta.140…	2.77867	1.51064e-14	2.042e-11
GO:0004867	84	84	24	121	16.55	60	21326	0.28	Ta.10170.1.S1_at,Ta.115.1.S1_at,Ta.117.1.S1_at,Ta.118.1.S1_at,Ta.119.1.S1_x_at,Ta.1314.1.S1_at,Ta.1314.1.S1_s_at,Ta.1315.1.S1_at,Ta.1550.1.S1_at,Ta.1550.2.S1_x_at,Ta.20518.1.S1_at,Ta.23141.2.S1_at,Ta.23141.3.S1_x_at,Ta.23798.1.S1_at,Ta.23798.1.S1_s_at,Ta.2446.1.S1_at,Ta.2446.1.S1_x_at,Ta.2446.2.S1_at,Ta.58.1.S1_at,Ta.69.2.S1_x_at,Ta.817.1.S1_a_at,Ta.840.1.S1_at,Ta.9259.2.S1_a_at,Ta.9999.1.S1_at	Ta.105.1.S1_at,Ta.1297.1.S1_at,Ta.1297.1.S1_x_at,Ta.1304.1.S1_at,Ta.13371.1.S1_x_at,Ta.13371.2.S1_x_at,Ta.1338.1.S1_at,Ta.13439.1.S1_a_at,Ta.1355.1.S1_at,Ta.13778.2.A1_at,Ta.14230.1.S1_at,Ta.16459.1.S1_x_at,Ta.16941.1.S1_at,Ta.18619.1.S1_s_at,Ta.21350.2.S1_at,Ta.24102.1.A1_at,Ta.24102.1.S1_at,Ta.2446.1.S1_a_at,Ta.24535.1.S1_at,Ta.24632.1.S1_a_at,Ta.24632.1.S1_at,Ta.24632.1.S1_x_at,Ta.26273.1.A1_a…	4.2556	4.73987e-33	1.28142e-29
GO:0005615	24	24	5	140	3.45	19	21367	0.09	Ta.115.1.S1_at,Ta.1315.1.S1_at,Ta.23141.1.S1_at,Ta.23141.2.S1_at,Ta.23141.3.S1_x_at	Ta.10281.1.S1_a_at,Ta.11124.1.A1_at,Ta.12452.1.S1_at,Ta.15867.1.S1_at,Ta.24102.1.A1_at,Ta.24102.1.S1_at,Ta.24307.1.S1_at,Ta.26690.1.A1_at,Ta.6217.1.S1_at,TaAffx.113671.1.S1_at,TaAffx.24633.1.S1_at,TaAffx.31826.1.S1_at,TaAffx.51939.1.S1_at,TaAffx.65884.1.S1_at,TaAffx.86482.1.S1_at,TaAffx.86482.2.S1_s_at,TaAffx.86482.4.S1_s_at,TaAffx.86490.1.S1_s_at,TaAffx.86490.2.S1_at	3.69296	4.95551e-07	0.000446574
GO:0045735	100	100	39	106	26.9	61	21325	0.29	Ta.1257.2.A1_x_at,Ta.131.1.S1_at,Ta.13254.1.S1_x_at,Ta.14625.1.S1_x_at,Ta.14625.2.S1_x_at,Ta.15268.1.S1_x_at,Ta.154.3.S1_at,Ta.154.3.S1_x_at,Ta.160.1.S1_x_at,Ta.160.2.A1_at,Ta.160.2.S1_x_at,Ta.160.3.S1_x_at,Ta.23142.10.S1_x_at,Ta.23142.5.S1_x_at,Ta.23142.8.S1_x_at,Ta.24085.1.A1_x_at,Ta.24085.1.S1_x_at,Ta.24114.10.S1_x_at,Ta.24114.12.S1_x_at,Ta.24114.14.S1_x_at,Ta.24114.18.S1_x_at,Ta.24114.8.S1_x_…	Ta.10434.1.A1_at,Ta.10775.1.S1_at,Ta.14461.1.S1_x_at,Ta.14461.2.S1_x_at,Ta.14461.3.S1_x_at,Ta.154.1.S1_a_at,Ta.154.4.S1_x_at,Ta.16046.1.S1_at,Ta.169.1.S1_x_at,Ta.17852.1.S1_at,Ta.1983.1.S1_at,Ta.20563.1.S1_x_at,Ta.20780.1.S1_x_at,Ta.20780.2.S1_at,Ta.20789.1.S1_x_at,Ta.20804.2.S1_x_at,Ta.21085.2.S1_a_at,Ta.21085.2.S1_x_at,Ta.22363.1.S1_at,Ta.22967.1.S1_x_at,Ta.23666.1.A1_at,Ta.23666.1.S1_at,Ta.240…	4.85688	4.99913e-60	2.70303e-56
GO:0009405	19	19	7	138	4.83	12	21374	0.06	Ta.115.1.S1_at,Ta.19.1.S1_at,Ta.23141.1.S1_at,Ta.23967.1.S1_s_at,Ta.23967.1.S1_x_at,Ta.24739.1.S1_at,Ta.91.1.S1_at	Ta.10532.1.A1_s_at,Ta.1283.1.A1_at,Ta.1308.1.S1_at,Ta.1308.1.S1_x_at,Ta.13191.1.S1_x_at,TaAffx.105521.1.S1_at,TaAffx.108835.1.S1_s_at,TaAffx.108835.2.S1_at,TaAffx.16065.1.A1_at,TaAffx.54065.1.S1_at,TaAffx.59638.1.S1_at,TaAffx.85926.1.S1_at	4.50368	2.55686e-11	2.76499e-08
GO:0015066	16	16	11	134	7.59	5	21381	0.02	Ta.1315.1.S1_at,Ta.20518.1.S1_at,Ta.23141.2.S1_at,Ta.23141.3.S1_x_at,Ta.23798.1.S1_at,Ta.23798.1.S1_s_at,Ta.2446.1.S1_at,Ta.2446.1.S1_x_at,Ta.2446.2.S1_at,Ta.58.1.S1_at,Ta.817.1.S1_a_at	Ta.24102.1.A1_at,Ta.24102.1.S1_at,Ta.2446.1.S1_a_at,Ta.28466.1.S1_at,TaAffx.51939.1.S1_at	5.86088	3.72774e-21	6.71862e-18
GO:0031407	2	2	2	143	1.38	0	21386	0	Ta.6018.1.S1_at,Ta.6018.1.S1_x_at		1.79769e+304	4.50425e-05	0.0347921
List1: annotation of the Cluster 7 UniGenes
List2: array annotation made using Blast2Go http://bioinfo.cipf.es/b2gfar/affychips:wheat

## Sheet: Cluster# 8 GO enrichment 0.05
#term	term_size	term_size_in_genome	list1_positives	list1_negatives	list1_percentage	list2_positives	list2_negatives	list2_percentage	list1_positive_ids	list2_positive_ids	odds_ratio_log	pvalue	adj_pvalue
GO:0004867	84	84	11	216	4.85	73	21300	0.34	Ta.105.1.S1_at,Ta.119.1.S1_x_at,Ta.1297.1.S1_at,Ta.1297.1.S1_x_at,Ta.1304.1.S1_at,Ta.1314.1.S1_at,Ta.1314.1.S1_s_at,Ta.21350.2.S1_at,Ta.5024.1.S1_x_at,Ta.5396.2.S1_a_at,TaAffx.69297.1.S1_at	Ta.10170.1.S1_at,Ta.115.1.S1_at,Ta.117.1.S1_at,Ta.118.1.S1_at,Ta.1315.1.S1_at,Ta.13371.1.S1_x_at,Ta.13371.2.S1_x_at,Ta.1338.1.S1_at,Ta.13439.1.S1_a_at,Ta.1355.1.S1_at,Ta.13778.2.A1_at,Ta.14230.1.S1_at,Ta.1550.1.S1_at,Ta.1550.2.S1_x_at,Ta.16459.1.S1_x_at,Ta.16941.1.S1_at,Ta.18619.1.S1_s_at,Ta.20518.1.S1_at,Ta.23141.2.S1_at,Ta.23141.3.S1_x_at,Ta.23798.1.S1_at,Ta.23798.1.S1_s_at,Ta.24102.1.A1_at,Ta.…	2.69862	1.28402e-09	6.94271e-06
GO:0050832	61	61	7	220	3.08	54	21319	0.25	Ta.1283.1.A1_at,Ta.13191.1.S1_x_at,Ta.2709.1.S1_s_at,Ta.27389.2.S1_x_at,Ta.28537.1.S1_x_at,Ta.9226.1.S1_at,TaAffx.128595.1.S1_at	Ta.10513.1.A1_at,Ta.12530.1.S1_at,Ta.12587.1.S1_at,Ta.12704.1.S1_at,Ta.12718.1.S1_at,Ta.13966.2.S1_s_at,Ta.1929.1.S1_at,Ta.20619.1.S1_at,Ta.21342.1.S1_x_at,Ta.220.1.S1_at,Ta.22452.1.S1_at,Ta.22981.3.S1_a_at,Ta.23888.2.S1_x_at,Ta.27098.1.S1_at,Ta.27204.1.S1_at,Ta.27389.1.S1_at,Ta.27762.1.S1_x_at,Ta.3054.2.S1_at,Ta.3115.1.S1_at,Ta.3209.2.S1_x_at,Ta.4321.1.A1_at,Ta.4997.1.S1_at,Ta.5257.3.S1_x_at,Ta.…	2.53065	3.47697e-06	0.00626665
GO:0031640	24	24	7	220	3.08	17	21356	0.08	Ta.1283.1.A1_at,Ta.13191.1.S1_x_at,Ta.2709.1.S1_s_at,Ta.27389.2.S1_x_at,Ta.28537.1.S1_x_at,Ta.9226.1.S1_at,TaAffx.128595.1.S1_at	Ta.12704.1.S1_at,Ta.12718.1.S1_at,Ta.1929.1.S1_at,Ta.21342.1.S1_x_at,Ta.27098.1.S1_at,Ta.27389.1.S1_at,Ta.27762.1.S1_x_at,Ta.5592.1.S1_at,Ta.5873.2.S1_at,Ta.5873.3.S1_x_at,Ta.9936.1.S1_at,Ta.9987.1.S1_x_at,TaAffx.116570.1.S1_at,TaAffx.116570.1.S1_x_at,TaAffx.128418.43.S1_at,TaAffx.128595.2.S1_at,TaAffx.133698.1.A1_s_at	3.68816	3.83714e-09	1.03737e-05
List1: annotation of the Cluster 8 UniGenes
List2: array annotation made using Blast2Go http://bioinfo.cipf.es/b2gfar/affychips:wheat

## Sheet: Cluster# 10 GO enrichment 0.05
#term	term_size	term_size_in_genome	list1_positives	list1_negatives	list1_percentage	list2_positives	list2_negatives	list2_percentage	list1_positive_ids	list2_positive_ids	odds_ratio_log	pvalue	adj_pvalue
GO:0005985	415	415	32	674	4.53	383	20738	1.81	AFFX-Ta_Sucsyn_3_at,AFFX-Ta_Sucsyn_5_at,AFFX-Ta_Sucsyn_M_at,Ta.1137.1.S1_at,Ta.1291.1.A1_x_at,Ta.14558.1.S1_at,Ta.20568.1.S1_at,Ta.20649.1.S1_a_at,Ta.20649.3.S1_x_at,Ta.24114.4.A1_x_at,Ta.26351.1.A1_at,Ta.26928.3.S1_x_at,Ta.27107.1.S1_at,Ta.27568.1.A1_at,Ta.27568.1.S1_s_at,Ta.2773.2.S1_a_at,Ta.2795.1.S1_a_at,Ta.2797.1.S1_x_at,Ta.2797.2.S1_x_at,Ta.2797.3.S1_x_at,Ta.6089.1.S1_at,Ta.889.1.S1_at,Ta.9…	RPTR-Ta-A00196-1_s_at,Ta.10065.1.S1_at,Ta.10107.2.S1_a_at,Ta.10107.2.S1_x_at,Ta.10107.3.S1_x_at,Ta.10198.2.A1_at,Ta.10214.1.S1_at,Ta.10214.2.S1_at,Ta.10214.3.S1_at,Ta.10237.1.S1_at,Ta.10268.1.S1_at,Ta.10281.1.S1_a_at,Ta.10287.1.A1_at,Ta.10297.1.A1_at,Ta.10297.2.S1_at,Ta.10297.3.S1_at,Ta.10443.2.S1_at,Ta.10732.1.A1_at,Ta.11114.1.A1_at,Ta.11124.1.A1_at,Ta.11127.2.S1_a_at,Ta.11332.1.A1_at,Ta.11362.1…	0.944	5.85e-06	0.0139
GO:0009501	24	24	7	699	0.99	17	21104	0.08	Ta.1137.1.S1_at,Ta.1279.1.S1_at,Ta.24114.4.A1_x_at,Ta.2795.1.S1_a_at,Ta.2797.1.S1_x_at,Ta.2797.2.S1_x_at,Ta.2797.3.S1_x_at	Ta.11127.2.S1_a_at,Ta.23665.1.A1_at,Ta.23665.1.S1_at,Ta.238.1.S1_at,Ta.24114.7.S1_a_at,Ta.242.1.S1_at,Ta.250.1.S1_at,Ta.2641.1.S1_at,Ta.2641.2.S1_a_at,Ta.2641.2.S1_x_at,Ta.26680.1.S1_at,Ta.39.1.S1_a_at,Ta.39.1.S1_x_at,Ta.39.2.S1_at,Ta.6869.1.S1_at,TaAffx.30981.1.S1_at,TaAffx.93332.1.S1_at	2.52	7.69e-06	0.0139
GO:0019252	20	20	6	700	0.85	14	21107	0.07	Ta.1137.1.S1_at,Ta.24114.4.A1_x_at,Ta.2795.1.S1_a_at,Ta.2797.1.S1_x_at,Ta.2797.2.S1_x_at,Ta.2797.3.S1_x_at	Ta.11127.2.S1_a_at,Ta.1988.1.S1_x_at,Ta.1988.2.S1_x_at,Ta.1988.3.S1_x_at,Ta.23665.1.A1_at,Ta.23665.1.S1_at,Ta.238.1.S1_at,Ta.24114.7.S1_a_at,Ta.242.1.S1_at,Ta.250.1.S1_at,Ta.26680.1.S1_at,Ta.4334.1.S1_at,Ta.6869.1.S1_at,TaAffx.30981.1.S1_at	2.56	2.95e-05	0.0304
GO:0005978	23	23	8	698	1.13	15	21106	0.07	Ta.1137.1.S1_at,Ta.24114.4.A1_x_at,Ta.27568.1.A1_at,Ta.27568.1.S1_s_at,Ta.2795.1.S1_a_at,Ta.2797.1.S1_x_at,Ta.2797.2.S1_x_at,Ta.2797.3.S1_x_at	Ta.23665.1.A1_at,Ta.23665.1.S1_at,Ta.238.1.S1_at,Ta.24114.7.S1_a_at,Ta.242.1.S1_at,Ta.250.1.S1_at,Ta.25528.2.S1_at,Ta.26680.1.S1_at,Ta.27116.1.A1_at,Ta.27116.1.S1_at,Ta.2766.1.S1_at,Ta.55.1.S1_x_at,Ta.55.2.S1_a_at,Ta.55.2.S1_x_at,Ta.6869.1.S1_at	2.78	3.67e-07	0.00198
GO:0051752	3	3	3	703	0.42	0	21121	0	TaAffx.105018.1.S1_at,TaAffx.107041.1.S1_at,TaAffx.52858.1.S1_at		1.8e+304	3.37e-05	0.0304
List1: annotation of the Cluster 10 UniGenes
List2: array annotation made using Blast2Go http://bioinfo.cipf.es/b2gfar/affychips:wheat

## Sheet: Cluster# 80-120 GO enrichm 0.05
#term	term_size	term_size_in_genome	list1_positives	list1_negatives	list1_percentage	list2_positives	list2_negatives	list2_percentage	list1_positive_ids	list2_positive_ids	odds_ratio_log	pvalue	adj_pvalue
GO:0004867	84	84	19	1191	1.57	65	20699	0.31	Ta.10170.1.S1_at,Ta.105.1.S1_at,Ta.115.1.S1_at,Ta.117.1.S1_at,Ta.118.1.S1_at,Ta.119.1.S1_x_at,Ta.1314.1.S1_at,Ta.1314.1.S1_s_at,Ta.13439.1.S1_a_at,Ta.1550.1.S1_at,Ta.1550.2.S1_x_at,Ta.23141.2.S1_at,Ta.23141.3.S1_x_at,Ta.2446.1.S1_x_at,Ta.2446.2.S1_at,Ta.28466.1.S1_at,Ta.9259.2.S1_a_at,Ta.9999.1.S1_at,TaAffx.69297.1.S1_at	Ta.1297.1.S1_at,Ta.1297.1.S1_x_at,Ta.1304.1.S1_at,Ta.1315.1.S1_at,Ta.13371.1.S1_x_at,Ta.13371.2.S1_x_at,Ta.1338.1.S1_at,Ta.1355.1.S1_at,Ta.13778.2.A1_at,Ta.14230.1.S1_at,Ta.16459.1.S1_x_at,Ta.16941.1.S1_at,Ta.18619.1.S1_s_at,Ta.20518.1.S1_at,Ta.21350.2.S1_at,Ta.23798.1.S1_at,Ta.23798.1.S1_s_at,Ta.24102.1.A1_at,Ta.24102.1.S1_at,Ta.2446.1.S1_a_at,Ta.2446.1.S1_at,Ta.24535.1.S1_at,Ta.24632.1.S1_a_at,…	1.63	1.12e-07	0.000303
GO:0045735	100	100	31	1179	2.56	69	20695	0.33	Ta.1257.2.A1_x_at,Ta.131.1.S1_at,Ta.13254.1.S1_x_at,Ta.14625.1.S1_x_at,Ta.15268.1.S1_x_at,Ta.154.3.S1_at,Ta.154.3.S1_x_at,Ta.160.1.S1_x_at,Ta.160.3.S1_x_at,Ta.23142.10.S1_x_at,Ta.23142.5.S1_x_at,Ta.23142.8.S1_x_at,Ta.24085.1.A1_x_at,Ta.24085.1.S1_x_at,Ta.24114.10.S1_x_at,Ta.24114.12.S1_x_at,Ta.24114.14.S1_x_at,Ta.24114.18.S1_x_at,Ta.25181.1.S1_at,Ta.27386.1.S1_x_at,Ta.27712.1.S1_at,Ta.27777.1.S2_…	Ta.10434.1.A1_at,Ta.10775.1.S1_at,Ta.14461.1.S1_x_at,Ta.14461.2.S1_x_at,Ta.14461.3.S1_x_at,Ta.14625.2.S1_x_at,Ta.154.1.S1_a_at,Ta.154.4.S1_x_at,Ta.160.2.A1_at,Ta.160.2.S1_x_at,Ta.16046.1.S1_at,Ta.169.1.S1_x_at,Ta.17852.1.S1_at,Ta.1983.1.S1_at,Ta.20563.1.S1_x_at,Ta.20780.1.S1_x_at,Ta.20780.2.S1_at,Ta.20789.1.S1_x_at,Ta.20804.2.S1_x_at,Ta.21085.2.S1_a_at,Ta.21085.2.S1_x_at,Ta.22363.1.S1_at,Ta.22967…	2.07	1.07e-15	5.78e-12
List1: annotation of the transition 80-120°Cdays UniGenes
List2: array annotation made using Blast2Go http://bioinfo.cipf.es/b2gfar/affychips:wheat
