# Supplementary material for: Transcriptional profile analysis of E3 ligase and hormone-related genes expressed during wheat grain development
Source: BMC Plant Biol. 2012 Mar 14;12:35. doi: 10.1186/1471-2229-12-35 (PMC3405487; doi:10.1186/1471-2229-12-35)
Supplement: Additional file 3 — Number of common sequences (the whole set of DEGs, E3 ligase and Hormone-related genes) identified by sequence similarity between Affymetrix wheat targets (Wan et al., 2008)/EST (Laudencia-Chingcuanco et al., 2006) and the UniGene sequences identified in this study. [file 1471-2229-12-35-S3.XLS]

## Sheet: Clusters comparison
Number of common sequences identified by sequence similarity between Affymetrix wheat targets (Wan et al., 2008)/ EST (Laudencia-Chingcuanco et al, 2006) and the UniGene sequences identified in this study.
		Clusters identified in this study
		CLUSTER 1	CLUSTER 2	CLUSTER 3	CLUSTER 4	CLUSTER 5	CLUSTER 6	CLUSTER 7	CLUSTER 8	CLUSTER 9	CLUSTER 10
Wan et al., 2008 BMC Genomics clusters	SOM1_1	142	0	1	17	5	3	1	85	11	15
	SOM1_2	32	2	4	52	0	12	0	2	46	6
	SOM1_3	4	2	10	119	0	29	0	0	151	1
	SOM1_4	1	16	11	91	1	95	0	0	154	1
	SOM2_1	46	0	0	8	11	0	6	19	3	16
	SOM2_2	37	0	9	20	0	6	1	0	14	14
	SOM2_3	2	0	11	68	0	15	0	0	62	4
	SOM2_4	4	36	26	85	1	73	0	0	98	2
	SOM3_1	66	1	1	3	63	2	46	15	1	87
	SOM3_2	47	0	21	13	27	4	4	0	10	76
	SOM3_3	13	0	46	62	18	6	2	0	42	41
	SOM3_4	5	19	81	77	27	81	2	1	80	49
	unclassified	1085	129	590	1555	160	549	171	124	1471	499
		Clusters identified here
		CLUSTER 1	CLUSTER 2	CLUSTER 3	CLUSTER 4	CLUSTER 5	CLUSTER 6	CLUSTER 7	CLUSTER 8	CLUSTER 9	CLUSTER 10
Laudencia-Chingcuanco et al., 2006 Plant Mol. Biol. clusters	CLUSTER_1	10	19	23	59	0	50	0	0	109	8
	CLUSTER_2	1	0	2	2	5	1	41	1	0	3
	CLUSTER_3	5	1	0	6	16	0	17	7	3	2
	CLUSTER_4	21	9	11	38	9	26	1	6	48	14
	CLUSTER_5	1	9	3	7	0	27	0	0	15	1
	CLUSTER_6	40	0	4	12	29	3	15	32	13	36
	CLUSTER_7	3	0	0	1	18	0	98	5	0	1
	CLUSTER_8	1	0	1	1	16	1	5	0	0	5
	CLUSTER_9	35	6	56	83	22	13	0	0	62	46
	CLUSTER_10	1	0	0	2	0	0	1	6	0	0
	unclassified	1366	161	711	1959	198	754	48	189	1893	695
yellow highlights similar clusters between the 3 studies.

## Sheet: E3 ligases comparison
Comparison of common E3 ligases between Affymetrix wheat targets (Wan et al., 2008)/ EST (Laudencia-Chingcuanco et al., 2006) and the UniGene sequences identified in this study.
This study			Wan et al., 2008			Laudencia-Chingcuanco et al., 2006
ID DEG E3 ligases	E3 ligase family	Cluster Fig 3	DEG E3	Cluster	Affymetrix Probe	DEG E3	Cluster	Accession N°
Ta.44110	APC/C	CLUSTER1
Ta.56955	APC/C	CLUSTER1	X	SOM1_3	TaAffx.38600.1.A1_at
Ta.12363	Cul3-BTB	CLUSTER1
Ta.20894	Cul3-BTB	CLUSTER1	X	SOM2_4	Ta.20894.1.A1_at
Ta.21694	Cul3-BTB	CLUSTER2
Ta.28720	Cul3-BTB	CLUSTER1	X	SOM3_3	Ta.11623.2.A1_at
Ta.32946	Cul3-BTB	CLUSTER1
Ta.33857	Cul3-BTB	CLUSTER1
Ta.40123	Cul3-BTB	CLUSTER2
Ta.44345	Cul3-BTB	CLUSTER1
Ta.51320	Cul3-BTB	CLUSTER1
Ta.61219	Cul3-BTB	CLUSTER1
Ta.6830	Cul3-BTB	CLUSTER1	X	SOM1_4	Ta.6830.1.S1_at
Ta.7079	Cul3-BTB	CLUSTER1
Ta.7993	Cul3-BTB	CLUSTER1
Ta.25204	HECT	CLUSTER1
Ta.38352	HECT	CLUSTER2	X	SOM3_3	TaAffx.89376.1.A1_at
Ta.13273	RING	CLUSTER1
Ta.13634	RING	CLUSTER2	X	SOM3_2	TaAffx.107165.1.S1_at
Ta.14012	RING	CLUSTER2
Ta.14264	RING	CLUSTER2
Ta.1796	RING	CLUSTER1
Ta.18534	RING	CLUSTER2
Ta.18612	RING	CLUSTER1
Ta.22183	RING	CLUSTER1	X	SOM1_4	Ta.22183.1.S1_at
Ta.23181	RING	CLUSTER2	X	SOM3_2	Ta.23181.1.S1_at
Ta.23247	RING	CLUSTER2
Ta.25536	RING	CLUSTER2	X	SOM2_2	Ta.25536.1.S1_at
Ta.30289	RING	CLUSTER1
Ta.30751	RING	CLUSTER1	X	SOM1_1	Ta.30751.1.S1_at
Ta.32105	RING	CLUSTER1
Ta.33174	RING	CLUSTER1
Ta.33415	RING	CLUSTER2	X	SOM2_1	TaAffx.64572.1.S1_at
Ta.33436	RING	CLUSTER2	X	SOM3_3	Ta.9515.1.S1_at
Ta.34016	RING	CLUSTER1	X	SOM1_2	TaAffx.114284.1.S1_at
Ta.34094	RING	CLUSTER2
Ta.3452	RING	CLUSTER2	X	SOM2_1	Ta.3452.1.S1_at
Ta.34749	RING	CLUSTER1
Ta.34954	RING	CLUSTER1
Ta.35149	RING	CLUSTER1	X	SOM3_3	Ta.2460.2.A1_at
Ta.35411	RING	CLUSTER1
Ta.35446	RING	CLUSTER1
Ta.36271	RING	CLUSTER2	X	SOM3_1	Ta.5059.3.S1_at
Ta.36455	RING	CLUSTER1
Ta.36565	RING	CLUSTER2
Ta.36702	RING	CLUSTER2	X	SOM3_2	TaAffx.36846.1.A1_at	X	CLUSTER6	BE424253
Ta.36913	RING	CLUSTER2
Ta.37782	RING	CLUSTER1
Ta.3926	RING	CLUSTER1	X	SOM2_4	Ta.3926.1.A1_at
Ta.40290	RING	CLUSTER2
Ta.40821	RING	CLUSTER2
Ta.41380	RING	CLUSTER1
Ta.41388	RING	CLUSTER1
Ta.42610	RING	CLUSTER1
Ta.42747	RING	CLUSTER1
Ta.44401	RING	CLUSTER1
Ta.45447	RING	CLUSTER2
Ta.46296	RING	CLUSTER2
Ta.48653	RING	CLUSTER2
Ta.50123	RING	CLUSTER2
Ta.5078	RING	CLUSTER2
Ta.51499	RING	CLUSTER1
Ta.52357	RING	CLUSTER2
Ta.52427	RING	CLUSTER1
Ta.54589	RING	CLUSTER1	X	SOM2_4	Ta.5694.1.S1_at
Ta.54944	RING	CLUSTER2	X	SOM3_1	Ta.11676.1.A1_at
Ta.55417	RING	CLUSTER2
Ta.55547	RING	CLUSTER2
Ta.55638	RING	CLUSTER2	X	SOM3_2	Ta.4353.1.A1_at
Ta.56010	RING	CLUSTER1
Ta.56688	RING	CLUSTER2	X	SOM3_4	TaAffx.110946.1.S1_at
Ta.56737	RING	CLUSTER1
Ta.57427	RING	CLUSTER1	X	SOM2_4	Ta.14811.2.A1_at
Ta.57893	RING	CLUSTER2	X	SOM3_2	TaAffx.24501.1.S1_at
Ta.58379	RING	CLUSTER2
Ta.58393	RING	CLUSTER1	X	SOM3_4	Ta.15389.1.S1_at
Ta.58561	RING	CLUSTER2	X	SOM2_1	TaAffx.29360.1.A1_at	X	CLUSTER9	BE403943
Ta.60916	RING	CLUSTER1	X	SOM1_3	TaAffx.113610.1.S1_at	X	CLUSTER1	BE399992
Ta.61823	RING	CLUSTER2
Ta.62106	RING	CLUSTER2
Ta.6278	RING	CLUSTER2	X	SOM3_1	Ta.6278.1.A1_at
Ta.7387	RING	CLUSTER1
Ta.7557	RING	CLUSTER2	X	SOM1_3	Ta.7557.1.S1_at
Ta.7875	RING	CLUSTER1	X	SOM3_3	Ta.7875.1.A1_at
Ta.9729	RING	CLUSTER2	X	SOM3_1	TaAffx.121834.1.S1_at
Ta.9861	RING	CLUSTER1	X	SOM2_3	Ta.9861.1.A1_at
Ta.3079	SCF (cullin)	CLUSTER1
Ta.49782	SCF (cullin)	CLUSTER1	X	SOM1_3	Ta.934.1.S1_at
Ta.11509	SCF (F-box)	CLUSTER1	X	SOM1_3	Ta.11509.1.A1_at
Ta.11895	SCF (F-box)	CLUSTER1	X	SOM3_3	Ta.11895.1.S1_at
Ta.12573	SCF (F-box)	CLUSTER2
Ta.13635	SCF (F-box)	CLUSTER2	X	SOM3_2	Ta.13635.1.A1_at	X	CLUSTER6	BF429045
Ta.1629	SCF (F-box)	CLUSTER1	X	SOM2_3	Ta.10907.1.A1_at
Ta.16494	SCF (F-box)	CLUSTER1	X	SOM1_2	Ta.16494.1.S1_at
Ta.18564	SCF (F-box)	CLUSTER1
Ta.18817	SCF (F-box)	CLUSTER2
Ta.18914	SCF (F-box)	CLUSTER2
Ta.19784	SCF (F-box)	CLUSTER2	X	SOM2_2	Ta.19784.1.A1_at
Ta.20755	SCF (F-box)	CLUSTER1
Ta.21075	SCF (F-box)	CLUSTER2
Ta.21131	SCF (F-box)	CLUSTER1
Ta.23215	SCF (F-box)	CLUSTER1
Ta.25218	SCF (F-box)	CLUSTER1
Ta.25594	SCF (F-box)	CLUSTER1	X	SOM3_3	Ta.25594.1.S1_at
Ta.28619	SCF (F-box)	CLUSTER1
Ta.30477	SCF (F-box)	CLUSTER1
Ta.31209	SCF (F-box)	CLUSTER1
Ta.3244	SCF (F-box)	CLUSTER1	X	SOM1_4	Ta.3244.1.S1_at
Ta.32533	SCF (F-box)	CLUSTER1
Ta.32568	SCF (F-box)	CLUSTER1	X	SOM3_3	TaAffx.65276.1.S1_at
Ta.33564	SCF (F-box)	CLUSTER1
Ta.3438	SCF (F-box)	CLUSTER1
Ta.35272	SCF (F-box)	CLUSTER2
Ta.35408	SCF (F-box)	CLUSTER2
Ta.35623	SCF (F-box)	CLUSTER1
Ta.35773	SCF (F-box)	CLUSTER1
Ta.36058	SCF (F-box)	CLUSTER1
Ta.36903	SCF (F-box)	CLUSTER2
Ta.37365	SCF (F-box)	CLUSTER2				X	CLUSTER3	BE399149
Ta.39627	SCF (F-box)	CLUSTER1	X	SOM1_3	TaAffx.12903.1.A1_at
Ta.3968	SCF (F-box)	CLUSTER2
Ta.39777	SCF (F-box)	CLUSTER2
Ta.39985	SCF (F-box)	CLUSTER1
Ta.40596	SCF (F-box)	CLUSTER1	X	SOM1_3	TaAffx.52528.1.S1_at
Ta.42006	SCF (F-box)	CLUSTER1
Ta.42312	SCF (F-box)	CLUSTER1
Ta.42724	SCF (F-box)	CLUSTER1
Ta.4304	SCF (F-box)	CLUSTER1
Ta.43106	SCF (F-box)	CLUSTER1
Ta.45771	SCF (F-box)	CLUSTER1
Ta.45896	SCF (F-box)	CLUSTER2
Ta.46076	SCF (F-box)	CLUSTER1
Ta.46116	SCF (F-box)	CLUSTER1
Ta.46682	SCF (F-box)	CLUSTER2
Ta.47216	SCF (F-box)	CLUSTER2	X	SOM3_2	TaAffx.79349.1.S1_at
Ta.47699	SCF (F-box)	CLUSTER2
Ta.47727	SCF (F-box)	CLUSTER2
Ta.47896	SCF (F-box)	CLUSTER1
Ta.48721	SCF (F-box)	CLUSTER2
Ta.50605	SCF (F-box)	CLUSTER1
Ta.51837	SCF (F-box)	CLUSTER1
Ta.5189	SCF (F-box)	CLUSTER1	X	SOM2_2	Ta.5189.1.S1_at
Ta.51920	SCF (F-box)	CLUSTER1
Ta.53745	SCF (F-box)	CLUSTER1
Ta.5466	SCF (F-box)	CLUSTER2	X	SOM3_1	Ta.5466.1.S1_at
Ta.55413	SCF (F-box)	CLUSTER1
Ta.55503	SCF (F-box)	CLUSTER2	X	SOM2_2	Ta.12573.1.S1_at
Ta.56117	SCF (F-box)	CLUSTER2	X	SOM3_1	Ta.20176.1.A1_at
Ta.56367	SCF (F-box)	CLUSTER2
Ta.56836	SCF (F-box)	CLUSTER1	X	SOM1_4	Ta.6883.1.S1_at
Ta.5808	SCF (F-box)	CLUSTER2
Ta.60805	SCF (F-box)	CLUSTER1
Ta.61224	SCF (F-box)	CLUSTER2
Ta.63027	SCF (F-box)	CLUSTER1
Ta.6948	SCF (F-box)	CLUSTER1
Ta.696	SCF (F-box)	CLUSTER1	X	SOM1_2	Ta.696.1.S1_at
Ta.7210	SCF (F-box)	CLUSTER2
Ta.8471	SCF (F-box)	CLUSTER1	X	SOM3_3	Ta.2138.2.S1_at	X	CLUSTER9	BE445579
Ta.8701	SCF (F-box)	CLUSTER1	X	SOM3_3	Ta.4813.1.S1_at	X	CLUSTER9	BE404717
Ta.8703	SCF (F-box)	CLUSTER1
Ta.33602	SCF (SKP1)	CLUSTER2
Ta.35719	SCF (SKP1)	CLUSTER2	X	SOM3_3	TaAffx.129125.1.S1_at
Ta.38342	SCF (SKP1)	CLUSTER1
Ta.47094	SCF (SKP1)	CLUSTER2
Ta.58241	SCF (SKP1)	CLUSTER2
Ta.11726	U-box	CLUSTER1
Ta.15862	U-box	CLUSTER1
Ta.3363	U-box	CLUSTER2	X	SOM3_1	Ta.3363.1.S1_at
Ta.39271	U-box	CLUSTER1	X	SOM2_4	Ta.9509.1.S1_at
Ta.39433	U-box	CLUSTER1	X	SOM1_3	Ta.388.1.A1_at
Ta.43882	U-box	CLUSTER1
Ta.50526	U-box	CLUSTER1
Ta.52149	U-box	CLUSTER2
yellow highlights the genes found differentially expressed in the 3 studies.

## Sheet: Hormones-related genes comp.
Comparison of hormones-related genes between Affymetrix wheat targets (Wan et al., 2008)/ EST (Laudencia-Chingcuanco et al., 2006) and the UniGene sequences identified in this study.
This study			Wan et al., 2008			Laudencia-Chingcuanco et al., 2006
ID DEG hormones	Hormone family	Cluster (Fig. 4)	DEG hormone	Cluster	Affymetrix Probe	DEG hormone	Cluster	Accession N°
Ta.10054	ABA	CLUSTER2
Ta.10723	ABA	CLUSTER2	X	SOM3_1	Ta.10723.1.A1_at
Ta.10834	ABA	CLUSTER2	X	SOM3_1	Ta.10834.1.A1_at
Ta.11266	ABA	CLUSTER1	X	SOM3_3	Ta.11266.1.S1_at
Ta.22981	ABA	CLUSTER2
Ta.35098	ABA	CLUSTER2	X	SOM3_1	TaAffx.76007.1.S1_at
Ta.42	ABA	CLUSTER2
Ta.45676	ABA	CLUSTER1	X	SOM3_4	TaAffx.29044.1.S1_at
Ta.54767	ABA	CLUSTER1	X	SOM1_1	Ta.7929.1.S1_at
Ta.58293	ABA	CLUSTER2	X	SOM3_1	Ta.10054.1.S1_at
Ta.6040	ABA	CLUSTER2
Ta.60923	ABA	CLUSTER2
Ta.62515	ABA	CLUSTER1
Ta.6812	ABA	CLUSTER1
Ta.6988	ABA	CLUSTER1	X	SOM1_3	Ta.6988.1.S1_at
Ta.7483	ABA	CLUSTER2	X	SOM3_1	Ta.7483.1.A1_at
Ta.8043	ABA	CLUSTER2	X	SOM3_2	Ta.19597.1.S1_at
Ta.991	ABA	CLUSTER2	X	SOM3_2	Ta.991.1.S1_at
Ta.1261	AUX	CLUSTER1
Ta.13246	AUX	CLUSTER2	X	SOM2_4	Ta.13246.1.S1_at
Ta.18544	AUX	CLUSTER2
Ta.21131	AUX	CLUSTER1
Ta.22280	AUX	CLUSTER1
Ta.23215	AUX	CLUSTER1
Ta.26760	AUX	CLUSTER2
Ta.27508	AUX	CLUSTER1
Ta.28513	AUX	CLUSTER2	X	SOM3_3	Ta.6746.1.S1_at
Ta.28852	AUX	CLUSTER1	X	SOM1_3	Ta.28852.1.S1_at
Ta.29897	AUX	CLUSTER1
Ta.33708	AUX	CLUSTER1
Ta.35774	AUX	CLUSTER2
Ta.36674	AUX	CLUSTER1	X	SOM3_4	Ta.3164.1.S1_at	X	CLUSTER4	BE497375
Ta.38744	AUX	CLUSTER2	X	SOM3_2	TaAffx.28494.2.S1_at
Ta.3922	AUX	CLUSTER1	X	SOM2_4	Ta.3922.1.S1_at
Ta.40124	AUX	CLUSTER2
Ta.40477	AUX	CLUSTER1	X	SOM2_3	TaAffx.112912.1.S1_at
Ta.41052	AUX	CLUSTER1	X	SOM1_1	TaAffx.128812.1.S1_at
Ta.4110	AUX	CLUSTER1
Ta.41130	AUX	CLUSTER1
Ta.4287	AUX	CLUSTER2	X	SOM2_1	Ta.4287.1.S1_at
Ta.46749	AUX	CLUSTER2
Ta.49688	AUX	CLUSTER1
Ta.53609	AUX	CLUSTER1
Ta.53978	AUX	CLUSTER2	X	SOM3_1	TaAffx.4545.1.S1_at	X	CLUSTER6	BQ807270
Ta.54119	AUX	CLUSTER1	X	SOM1_4	TaAffx.15276.1.S1_at
Ta.54301	AUX	CLUSTER1				X	CLUSTER3	BE499685
Ta.54588	AUX	CLUSTER1				X	CLUSTER1	BE444720
Ta.55863	AUX	CLUSTER2	X	SOM2_2	Ta.21109.1.A1_at
Ta.58098	AUX	CLUSTER2
Ta.59396	AUX	CLUSTER2
Ta.60714	AUX	CLUSTER1
Ta.61283	AUX	CLUSTER1
Ta.63661	AUX	CLUSTER1
Ta.6394	AUX	CLUSTER1	X	SOM1_4	Ta.6394.1.A1_at
Ta.65916	AUX	CLUSTER1
Ta.66082	AUX	CLUSTER1
Ta.674	AUX	CLUSTER1	X	SOM1_2	Ta.674.1.S1_at	X	CLUSTER4	BF474168
Ta.9550	AUX	CLUSTER1	X	SOM1_3	Ta.9550.1.A1_at
Ta.9819	AUX	CLUSTER2	X	SOM3_1	Ta.9819.1.S1_at
Ta.1101	BR	CLUSTER2
Ta.20401	BR	CLUSTER2				X	CLUSTER4	BF474862
Ta.2251	BR	CLUSTER1	X	SOM3_3	Ta.2251.1.S1_at
Ta.27146	BR	CLUSTER1	X	SOM1_4	Ta.27146.1.S1_at
Ta.44509	BR	CLUSTER2
Ta.4776	BR	CLUSTER1
Ta.48419	BR	CLUSTER1
Ta.49811	BR	CLUSTER1	X	SOM2_3	Ta.6832.1.S1_at
Ta.4986	BR	CLUSTER1	X	SOM1_3	Ta.4986.1.S1_at
Ta.10410	CK	CLUSTER2	X	SOM2_3	Ta.10410.1.S1_at
Ta.10837	CK	CLUSTER2	X	SOM2_4	Ta.10837.1.A1_at	X	CLUSTER9	BE606969
Ta.14705	CK	CLUSTER1
Ta.24307	CK	CLUSTER2	X	SOM2_2	Ta.24307.1.S1_at
Ta.33878	CK	CLUSTER2
Ta.34120	CK	CLUSTER2				X	CLUSTER9	BE606656
Ta.34313	CK	CLUSTER2	X	SOM2_4	TaAffx.12742.1.S1_at
Ta.39642	CK	CLUSTER1	X	SOM1_2	Ta.963.1.A1_at
Ta.40603	CK	CLUSTER2
Ta.42103	CK	CLUSTER2
Ta.47812	CK	CLUSTER1
Ta.50673	CK	CLUSTER2
Ta.54670	CK	CLUSTER1	X	SOM2_2	TaAffx.53485.1.S1_at
Ta.6529	CK	CLUSTER1	X	SOM1_1	Ta.6529.1.S1_at
Ta.66417	CK	CLUSTER1
Ta.8903	CK	CLUSTER1	X	SOM2_2	Ta.8903.1.A1_at
Ta.9852	CK	CLUSTER1	X	SOM2_4	Ta.9852.1.S1_at
Ta.14074	ETH	CLUSTER1
Ta.16264	ETH	CLUSTER1	X	SOM2_1	Ta.24985.1.S1_at
Ta.19784	ETH	CLUSTER1	X	SOM2_2	Ta.19784.1.A1_at
Ta.24341	ETH	CLUSTER1	X	SOM3_3	TaAffx.70620.1.S1_at
Ta.26098	ETH	CLUSTER2
Ta.27567	ETH	CLUSTER1	X	SOM3_4	Ta.27567.1.S1_at
Ta.40810	ETH	CLUSTER2
Ta.49832	ETH	CLUSTER2	X	SOM3_1	Ta.27490.1.S1_at
Ta.5304	ETH	CLUSTER2	X	SOM3_1	Ta.5304.1.S1_at
Ta.55870	ETH	CLUSTER2				X	CLUSTER9	BG313955
Ta.57800	ETH	CLUSTER2
Ta.66034	ETH	CLUSTER2
Ta.66272	ETH	CLUSTER2
Ta.66358	ETH	CLUSTER2
Ta.9677	ETH	CLUSTER2
Ta.11129	GA	CLUSTER1	X	SOM2_3	Ta.11129.1.S1_at
Ta.14477	GA	CLUSTER2	X	SOM3_4	Ta.14477.1.S1_at
Ta.24098	GA	CLUSTER1				X	CLUSTER6	BE424200
Ta.2927	GA	CLUSTER1	X	SOM3_4	Ta.338.1.S1_at	X	CLUSTER1	BQ838847
Ta.31919	GA	CLUSTER1
Ta.32436	GA	CLUSTER2
Ta.38066	GA	CLUSTER1
Ta.38297	GA	CLUSTER2
Ta.40101	GA	CLUSTER2				X	CLUSTER6	BE423749
Ta.42323	GA	CLUSTER2
Ta.42710	GA	CLUSTER1
Ta.47060	GA	CLUSTER1				X	CLUSTER6	BE425059
Ta.4968	GA	CLUSTER2
Ta.5772	GA	CLUSTER2	X	SOM3_2	Ta.5772.1.A1_at
Ta.5808	GA	CLUSTER2
Ta.58747	GA	CLUSTER1	X	SOM3_4	Ta.14043.1.S1_at
Ta.60936	GA	CLUSTER1
Ta.66068	GA	CLUSTER1
Ta.13334	JA	CLUSTER1	X	SOM1_4	Ta.13334.1.A1_at
Ta.27217	JA	CLUSTER1	X	SOM2_4	Ta.13362.1.S1_at
Ta.32738	JA	CLUSTER2
Ta.46334	JA	CLUSTER2
Ta.50353	JA	CLUSTER1
Ta.51520	JA	CLUSTER1	X	SOM3_2	TaAffx.108746.1.S1_at
Ta.53024	JA	CLUSTER2
Ta.8471	JA	CLUSTER1	X	SOM3_3	Ta.2138.2.S1_at	X	CLUSTER9	BE445579
yellow highlights the genes found differentially expressed in the 3 studies.
