# Supplementary material for: Transcriptional profile analysis of E3 ligase and hormone-related genes expressed during wheat grain development
Source: BMC Plant Biol. 2012 Mar 14;12:35. doi: 10.1186/1471-2229-12-35 (PMC3405487; doi:10.1186/1471-2229-12-35)
Supplement: Additional file 4 — Putative tissue location of the transcripts DEGs. [file 1471-2229-12-35-S4.XLS]

## Sheet: Putative tissue locations 
The putative tissue locations of the transcripts in each set clusters based on published study by Wan et al., 2008.
	Cluster 1	Cluster 2	Cluster 3	Cluster 4	Cluster 5	Cluster 6	Cluster 7	Cluster 8	Cluster 9	Cluster 10
Pericarp	5	6	4	13	0	12	0	2	21	4
Endosperm	19	3	23	20	69	24	36	11	16	54
Embryon	19	0	0	3	4	0	3	20	2	2
