# Supplementary material for: Transcriptional profile analysis of E3 ligase and hormone-related genes expressed during wheat grain development
Source: BMC Plant Biol. 2012 Mar 14;12:35. doi: 10.1186/1471-2229-12-35 (PMC3405487; doi:10.1186/1471-2229-12-35)
Supplement: Additional file 5 — Details of Blast2GO analysis. [file 1471-2229-12-35-S5.XLS]

## Sheet: Transitions GO proportion
UniGenes proportion with a GO term.
	Transition 80-120 ([40-80 °Cdays]-[120-500 °Cdays])	Transition 220-240 ([120-220 °Cdays]-[240-500 °Cdays])
Total number of DEGs	1247	537
UniGenes without GO	336	228
UniGenes with GO	911	309
% of UniGenes with GO	73.1	57.5

## Sheet: Transitions GO terms
Go Terms.
GO Term	Transition 80-120	Transition 220-240
metabolic process	398	134
cellular process	359	109
response to stimulus	109	44
biological regulation	91	21
signaling	22	3
cellular component organization	53	7
developmental process	56	9
multicellular organismal process	55	10
localization	58	27
multi-organism process	19	9
reproduction	30	6
cellular component biogenesis	33	5
cell wall organization or biogenesis	11	7
growth	9	1
cell proliferation	1	0
immune system process	4	0
nitrogen utilization	1	0
death	2	2
rhythmic process	1	1

## Sheet: Transition 80-120
GO Term	Transition 80-120
metabolic process	398
cellular process	359
response to stimulus	109
biological regulation	91
signaling	22
cellular component organization	53
developmental process	56
multicellular organismal process	55
localization	58
multi-organism process	19
reproduction	30
cellular component biogenesis	33
cell wall organization or biogenesis	11
growth	9
cell proliferation	1
immune system process	4
nitrogen utilization	1
death	2
rhythmic process	1

## Sheet: Transition 220-240
GO Term	Transition 220-240
metabolic process	134
cellular process	109
response to stimulus	44
biological regulation	21
signaling	3
cellular component organization	7
developmental process	9
multicellular organismal process	10
localization	27
multi-organism process	9
reproduction	6
cellular component biogenesis	5
cell wall organization or biogenesis	7
growth	1
cell proliferation	0
immune system process	0
nitrogen utilization	0
death	2
rhythmic process	1

## Sheet: 10 clusters GO proportion
UniGenes proportion with a GO.
	Cluster1	Cluster2	Cluster3	Cluster4	Cluster5	Cluster6	Cluster7	Cluster8	Cluster9	Cluster10	Total
Total number of DEGs	1484	205	811	2170	313	875	226	246	2143	811	9284
UniGenes without GO	578	65	275	629	99	266	46	79	583	276	2896
UniGenes with GO	906	140	536	1541	214	609	180	167	1560	535	6388
% of UniGenes with GO	61.1	68.3	66.1	71.0	68.4	69.6	79.6	67.9	72.8	66.0	68.8
Minimum value
Maximum value

## Sheet: 10 Clusters GO terms
GO terms.
GO Term	Cluster1	Cluster2	Cluster3	Cluster4	Cluster5	Cluster6	Cluster7	Cluster8	Cluster9	Cluster10
biological regulation	40	14	88	111	7	48	2	6	103	33
carbon utilization			2
cell killing			4
cell wall organization or biogenesis			11
cellular component biogenesis			10
cellular component organization	25	14	23	96	1	63	1	5	112	23
cellular process	412	74	239	831	87	339	11	54	894	266
death	2	2	3	8		1		3	9	4
developmental process	22	19	30	108	9	41		9	106	30
growth	3	6	7	29	2	11		1	14	5
immune system process			2
localization	75	14	50	166	6	67	1	12	180	36
metabolic process	434	81	237	784	99	328	10	56	830	264
multicellular organismal process	21	18	26	103	9	37		7	103	31
multi-organism process	1	2	10	11	1	1			5	2
reproduction	15	13	16	65	5	21		6	64	23
response to stimulus	123	21	51	165	41	64	18	45	158	75
signaling	32	7	17	70	7	31	1	5	73	23

## Sheet: cluster1
GO Term	Cluster1
biological regulation	40
carbon utilization
cell killing
cell wall organization or biogenesis
cellular component biogenesis
cellular component organization	25
cellular process	412
death	2
developmental process	22
growth	3
immune system process
localization	75
metabolic process	434
multicellular organismal process	21
multi-organism process	1
reproduction	15
response to stimulus	123
signaling	32

## Sheet: cluster2
GO Term	Cluster2
biological regulation	14
carbon utilization
cell killing
cell wall organization or biogenesis
cellular component biogenesis
cellular component organization	14
cellular process	74
death	2
developmental process	19
growth	6
immune system process
localization	14
metabolic process	81
multicellular organismal process	18
multi-organism process	2
reproduction	13
response to stimulus	21
signaling	7

## Sheet: cluster3
GO Term	Cluster3
biological regulation	88
carbon utilization	2
cell killing	4
cell wall organization or biogenesis	11
cellular component biogenesis	10
cellular component organization	23
cellular process	239
death	3
developmental process	30
growth	7
immune system process	2
localization	50
metabolic process	237
multicellular organismal process	26
multi-organism process	10
reproduction	16
response to stimulus	51
signaling	17

## Sheet: cluster4
GO Term	Cluster4
biological regulation	111
carbon utilization
cell killing
cell wall organization or biogenesis
cellular component biogenesis
cellular component organization	96
cellular process	831
death	8
developmental process	108
growth	29
immune system process
localization	166
metabolic process	784
multicellular organismal process	103
multi-organism process	11
reproduction	65
response to stimulus	165
signaling	70

[truncated: 6 more sheets: cluster5, cluster6, cluster7, cluster8, cluster9, cluster10]
