# Supplementary material for: Transcriptional profile analysis of E3 ligase and hormone-related genes expressed during wheat grain development
Source: BMC Plant Biol. 2012 Mar 14;12:35. doi: 10.1186/1471-2229-12-35 (PMC3405487; doi:10.1186/1471-2229-12-35)
Supplement: Additional file 6 — Details of E3 ligase genes. [file 1471-2229-12-35-S6.XLS]

## Sheet: E3 ligases genes
Details of E3 ligase genes.
ID	E3 ligase family	DEG
Ta.26410	APC/C
Ta.34287	APC/C
Ta.40049	APC/C
Ta.44110	APC/C	x
Ta.56955	APC/C	x
Ta.8383	APC/C
Ta.9190	APC/C
Ta.10352	Cul3-BTB
Ta.11757	Cul3-BTB
Ta.12363	Cul3-BTB	x
Ta.15468	Cul3-BTB
Ta.16001	Cul3-BTB
Ta.19786	Cul3-BTB
Ta.19787	Cul3-BTB
Ta.20894	Cul3-BTB	x
Ta.20972	Cul3-BTB
Ta.21258	Cul3-BTB
Ta.21694	Cul3-BTB	x
Ta.25952	Cul3-BTB
Ta.25962	Cul3-BTB
Ta.26307	Cul3-BTB
Ta.28720	Cul3-BTB	x
Ta.31230	Cul3-BTB
Ta.32044	Cul3-BTB
Ta.32163	Cul3-BTB
Ta.32946	Cul3-BTB	x
Ta.33857	Cul3-BTB	x
Ta.34436	Cul3-BTB
Ta.35927	Cul3-BTB
Ta.36222	Cul3-BTB
Ta.36529	Cul3-BTB
Ta.38374	Cul3-BTB
Ta.40026	Cul3-BTB
Ta.40123	Cul3-BTB	x
Ta.41944	Cul3-BTB
Ta.4429	Cul3-BTB
Ta.44345	Cul3-BTB	x
Ta.46180	Cul3-BTB
Ta.47399	Cul3-BTB
Ta.47462	Cul3-BTB
Ta.47766	Cul3-BTB
Ta.49009	Cul3-BTB
Ta.49218	Cul3-BTB
Ta.51008	Cul3-BTB
Ta.51120	Cul3-BTB
Ta.51320	Cul3-BTB	x
Ta.52965	Cul3-BTB
Ta.53386	Cul3-BTB
Ta.53426	Cul3-BTB
Ta.54005	Cul3-BTB
Ta.54927	Cul3-BTB
Ta.56435	Cul3-BTB
Ta.5651	Cul3-BTB
Ta.56807	Cul3-BTB
Ta.57807	Cul3-BTB
Ta.59028	Cul3-BTB
Ta.59519	Cul3-BTB
Ta.5976	Cul3-BTB
Ta.6004	Cul3-BTB
Ta.61219	Cul3-BTB	x
Ta.61565	Cul3-BTB
Ta.66036	Cul3-BTB
Ta.66145	Cul3-BTB
Ta.66430	Cul3-BTB
Ta.66493	Cul3-BTB
Ta.67398	Cul3-BTB
Ta.67419	Cul3-BTB
Ta.6830	Cul3-BTB	x
Ta.7079	Cul3-BTB	x
Ta.7993	Cul3-BTB	x
Ta.8663	Cul3-BTB
Ta.9025	Cul3-BTB
Ta.14271	Cul4-DDB1
Ta.14606	Cul4-DDB1
Ta.20004	Cul4-DDB1
Ta.26673	Cul4-DDB1
Ta.67534	Cul4-DDB1
Ta.7925	Cul4-DDB1
Ta.128	HECT
Ta.25204	HECT	x
Ta.38352	HECT	x
Ta.39449	HECT
Ta.40450	HECT
Ta.47225	HECT
Ta.48355	HECT
Ta.54406	HECT
Ta.56001	HECT
Ta.10239	RING
Ta.10304	RING
Ta.10357	RING
Ta.10384	RING
Ta.10420	RING
Ta.10567	RING
Ta.10682	RING
Ta.10694	RING
Ta.10754	RING
Ta.10822	RING
Ta.11015	RING
Ta.11475	RING
Ta.11639	RING
Ta.11780	RING
Ta.11909	RING
Ta.12105	RING
Ta.12356	RING
Ta.12374	RING
Ta.12444	RING
Ta.12464	RING
Ta.12481	RING
Ta.12683	RING
Ta.12892	RING
Ta.13273	RING	x
Ta.13288	RING
Ta.13634	RING	x
Ta.13914	RING
Ta.14012	RING	x
Ta.14222	RING
Ta.14264	RING	x
Ta.14719	RING
Ta.15508	RING
Ta.16270	RING
Ta.16293	RING
Ta.16297	RING
Ta.1796	RING	x
Ta.18534	RING	x
Ta.18612	RING	x
Ta.19218	RING
Ta.19463	RING
Ta.19854	RING
Ta.20380	RING
Ta.20735	RING
Ta.21504	RING
Ta.21697	RING
Ta.21745	RING
Ta.22183	RING	x
Ta.22461	RING
Ta.22766	RING
Ta.22880	RING
Ta.22937	RING
Ta.23181	RING	x
Ta.23247	RING	x
Ta.23286	RING
Ta.23317	RING
Ta.24224	RING
Ta.25341	RING
Ta.25536	RING	x
Ta.25819	RING
Ta.25954	RING
Ta.26185	RING
Ta.26256	RING
Ta.26264	RING
Ta.26533	RING
Ta.26573	RING
Ta.26658	RING
Ta.26708	RING
Ta.26747	RING
Ta.27235	RING
Ta.27680	RING
Ta.27758	RING
Ta.28911	RING
Ta.29117	RING
Ta.29433	RING
Ta.29497	RING
Ta.29521	RING
Ta.29541	RING
Ta.29713	RING
Ta.2996	RING
Ta.30289	RING	x
Ta.30661	RING
Ta.30751	RING	x
Ta.30884	RING
Ta.30962	RING
Ta.31831	RING
Ta.32105	RING	x
Ta.32356	RING
Ta.32513	RING
Ta.32867	RING
Ta.32906	RING
Ta.33072	RING
Ta.33174	RING	x
Ta.33415	RING	x
Ta.33436	RING	x
Ta.34016	RING	x
Ta.34094	RING	x
Ta.34369	RING
Ta.34439	RING
Ta.3452	RING	x
Ta.34732	RING
Ta.34749	RING	x
Ta.34954	RING	x
Ta.35139	RING
Ta.35149	RING	x
Ta.35411	RING	x
Ta.35446	RING	x
Ta.35467	RING
Ta.35491	RING
Ta.36271	RING	x
Ta.36455	RING	x
Ta.36565	RING	x
Ta.36702	RING	x
Ta.36913	RING	x
Ta.3699	RING
Ta.37195	RING
Ta.37467	RING
Ta.37503	RING
Ta.37782	RING	x
Ta.38099	RING
Ta.38324	RING
Ta.3838	RING
Ta.38496	RING
Ta.38810	RING
Ta.38818	RING
Ta.38950	RING
Ta.3926	RING	x
Ta.3945	RING
Ta.3950	RING
Ta.39743	RING
Ta.40096	RING
Ta.40141	RING
Ta.40251	RING
Ta.40290	RING	x
Ta.40405	RING
Ta.40487	RING
Ta.40558	RING
Ta.40772	RING
Ta.40821	RING	x
Ta.40906	RING
Ta.40910	RING
Ta.41032	RING
Ta.41128	RING
Ta.41380	RING	x
Ta.41388	RING	x
Ta.41700	RING
Ta.41711	RING
Ta.41803	RING
Ta.41985	RING
Ta.42326	RING
Ta.42362	RING
Ta.42464	RING
Ta.42610	RING	x
Ta.42747	RING	x
Ta.4342	RING
Ta.43569	RING
Ta.4382	RING
Ta.43902	RING
Ta.44161	RING
Ta.44309	RING
Ta.44401	RING	x
Ta.44850	RING
Ta.45242	RING
Ta.45447	RING	x
Ta.45678	RING
Ta.458	RING
Ta.45984	RING
Ta.46146	RING
Ta.46220	RING
Ta.46296	RING	x
Ta.46477	RING
Ta.46843	RING
Ta.47229	RING
Ta.47236	RING
Ta.47406	RING
Ta.47616	RING
Ta.47857	RING
Ta.47874	RING
Ta.48253	RING
Ta.48398	RING
Ta.48604	RING
Ta.48611	RING
Ta.48653	RING	x
Ta.49755	RING
Ta.49758	RING
Ta.50123	RING	x
Ta.50205	RING
Ta.50595	RING
Ta.5061	RING
Ta.50755	RING
Ta.5078	RING	x
Ta.51135	RING
Ta.51499	RING	x
Ta.5154	RING
Ta.51553	RING
Ta.51726	RING
Ta.51929	RING
Ta.5203	RING
Ta.52357	RING	x
Ta.52427	RING	x
Ta.52505	RING
Ta.53433	RING
Ta.5380	RING
Ta.53988	RING
Ta.54127	RING
Ta.544	RING
Ta.54412	RING
Ta.5457	RING
Ta.54572	RING
Ta.54589	RING	x
Ta.54638	RING
Ta.54944	RING	x
Ta.55312	RING
Ta.55417	RING	x
Ta.55547	RING	x
Ta.55638	RING	x
Ta.55934	RING
Ta.55944	RING
Ta.56010	RING	x
Ta.56131	RING
Ta.56323	RING
Ta.56357	RING
Ta.56688	RING	x
Ta.56737	RING	x
Ta.56742	RING
Ta.56843	RING
Ta.57191	RING
Ta.57388	RING
Ta.57427	RING	x
Ta.57640	RING
Ta.57762	RING
Ta.57806	RING
Ta.57893	RING	x
Ta.58144	RING
Ta.58205	RING
Ta.58379	RING	x
Ta.58393	RING	x
Ta.58496	RING
Ta.58561	RING	x
Ta.58822	RING
Ta.59731	RING
Ta.598	RING
Ta.60275	RING
Ta.60429	RING
Ta.60707	RING
Ta.60912	RING
Ta.60916	RING	x
Ta.61157	RING
Ta.6137	RING
Ta.61429	RING
Ta.61731	RING
Ta.61823	RING	x
Ta.6198	RING
Ta.62036	RING
Ta.62106	RING	x
Ta.6216	RING
Ta.6278	RING	x
Ta.62907	RING
Ta.6329	RING
Ta.63333	RING
Ta.6544	RING
Ta.6565	RING
Ta.6579	RING
Ta.65927	RING
Ta.65971	RING
Ta.66050	RING
Ta.66052	RING
Ta.66054	RING
Ta.66128	RING
Ta.66150	RING
Ta.66239	RING
Ta.66293	RING
Ta.66360	RING
Ta.66504	RING
Ta.66863	RING
Ta.66942	RING
Ta.67055	RING
Ta.67166	RING
Ta.67314	RING
Ta.67318	RING
Ta.67556	RING
Ta.6939	RING
Ta.6962	RING
Ta.7054	RING
Ta.7187	RING
Ta.7255	RING
Ta.7387	RING	x
Ta.7433	RING
Ta.7557	RING	x
Ta.7846	RING
Ta.7875	RING	x
Ta.7944	RING
Ta.8374	RING
Ta.8379	RING
Ta.8855	RING
Ta.9024	RING
Ta.9037	RING
Ta.9363	RING
Ta.9387	RING
Ta.9487	RING
Ta.9729	RING	x
Ta.9844	RING
Ta.9861	RING	x
Ta.21726	SCF (cullin)
Ta.25340	SCF (cullin)
Ta.26817	SCF (cullin)
Ta.3079	SCF (cullin)	x
Ta.3478	SCF (cullin)
Ta.49782	SCF (cullin)	x
Ta.55397	SCF (cullin)
Ta.57643	SCF (cullin)
Ta.60685	SCF (cullin)
Ta.61602	SCF (cullin)
Ta.66079	SCF (cullin)
Ta.10185	SCF (F-box)
Ta.10223	SCF (F-box)
Ta.10440	SCF (F-box)
Ta.10504	SCF (F-box)
Ta.10528	SCF (F-box)
Ta.11163	SCF (F-box)
Ta.11335	SCF (F-box)
Ta.11477	SCF (F-box)
Ta.11509	SCF (F-box)	x
Ta.11895	SCF (F-box)	x
Ta.12194	SCF (F-box)
Ta.12196	SCF (F-box)
Ta.12276	SCF (F-box)
Ta.12491	SCF (F-box)
Ta.12492	SCF (F-box)
Ta.12573	SCF (F-box)	x
Ta.12686	SCF (F-box)
Ta.12732	SCF (F-box)
Ta.12912	SCF (F-box)
Ta.13251	SCF (F-box)
Ta.13279	SCF (F-box)
Ta.13393	SCF (F-box)
Ta.13635	SCF (F-box)	x
Ta.13766	SCF (F-box)
Ta.13786	SCF (F-box)
Ta.13965	SCF (F-box)
Ta.14370	SCF (F-box)
Ta.14513	SCF (F-box)
Ta.1477	SCF (F-box)
Ta.14847	SCF (F-box)
Ta.15094	SCF (F-box)
Ta.15523	SCF (F-box)
Ta.15617	SCF (F-box)
Ta.15733	SCF (F-box)
Ta.1629	SCF (F-box)	x
Ta.16494	SCF (F-box)	x
Ta.1659	SCF (F-box)
Ta.16675	SCF (F-box)
Ta.16934	SCF (F-box)
Ta.18083	SCF (F-box)
Ta.18564	SCF (F-box)	x
Ta.18817	SCF (F-box)	x
Ta.18914	SCF (F-box)	x
Ta.19026	SCF (F-box)
Ta.19682	SCF (F-box)
Ta.19784	SCF (F-box)	x
Ta.20626	SCF (F-box)
Ta.20722	SCF (F-box)
Ta.20755	SCF (F-box)	x
Ta.21075	SCF (F-box)	x
Ta.21131	SCF (F-box)	x
Ta.22148	SCF (F-box)
Ta.22207	SCF (F-box)
Ta.22291	SCF (F-box)
Ta.22417	SCF (F-box)
Ta.23215	SCF (F-box)	x
Ta.25218	SCF (F-box)	x
Ta.25233	SCF (F-box)
Ta.25463	SCF (F-box)
Ta.25594	SCF (F-box)	x
Ta.25817	SCF (F-box)
Ta.25824	SCF (F-box)
Ta.25826	SCF (F-box)
Ta.25944	SCF (F-box)
Ta.25975	SCF (F-box)
Ta.26081	SCF (F-box)
Ta.26106	SCF (F-box)
Ta.26180	SCF (F-box)
Ta.26197	SCF (F-box)
Ta.26449	SCF (F-box)
Ta.26555	SCF (F-box)
Ta.26792	SCF (F-box)
Ta.26886	SCF (F-box)
Ta.27711	SCF (F-box)
Ta.27939	SCF (F-box)
Ta.27948	SCF (F-box)
Ta.28462	SCF (F-box)
Ta.28619	SCF (F-box)	x
Ta.29024	SCF (F-box)
Ta.29378	SCF (F-box)
Ta.29513	SCF (F-box)
Ta.30029	SCF (F-box)
Ta.30366	SCF (F-box)
Ta.30428	SCF (F-box)
Ta.30452	SCF (F-box)
Ta.30477	SCF (F-box)	x
Ta.30817	SCF (F-box)
Ta.30853	SCF (F-box)
Ta.31047	SCF (F-box)
Ta.31209	SCF (F-box)	x
Ta.31319	SCF (F-box)
Ta.31825	SCF (F-box)
Ta.32034	SCF (F-box)
Ta.32168	SCF (F-box)
Ta.32199	SCF (F-box)
Ta.32213	SCF (F-box)
Ta.32361	SCF (F-box)
Ta.32438	SCF (F-box)
Ta.3244	SCF (F-box)	x
Ta.32533	SCF (F-box)	x
Ta.32568	SCF (F-box)	x
Ta.32757	SCF (F-box)
Ta.32886	SCF (F-box)
Ta.33184	SCF (F-box)
Ta.33328	SCF (F-box)
Ta.3346	SCF (F-box)
Ta.33461	SCF (F-box)
Ta.33511	SCF (F-box)
Ta.33528	SCF (F-box)
Ta.33564	SCF (F-box)	x
Ta.33849	SCF (F-box)
Ta.34180	SCF (F-box)
Ta.34216	SCF (F-box)
Ta.34229	SCF (F-box)
Ta.34230	SCF (F-box)
Ta.3438	SCF (F-box)	x
Ta.34410	SCF (F-box)
Ta.34556	SCF (F-box)
Ta.34568	SCF (F-box)
Ta.34814	SCF (F-box)
Ta.35157	SCF (F-box)
Ta.35272	SCF (F-box)	x
Ta.35279	SCF (F-box)
Ta.35338	SCF (F-box)
Ta.35365	SCF (F-box)
Ta.35408	SCF (F-box)	x
Ta.35439	SCF (F-box)
Ta.35623	SCF (F-box)	x
Ta.35773	SCF (F-box)	x
Ta.35907	SCF (F-box)
Ta.35923	SCF (F-box)
Ta.36058	SCF (F-box)	x
Ta.36239	SCF (F-box)
Ta.36265	SCF (F-box)
Ta.36843	SCF (F-box)
Ta.36903	SCF (F-box)	x
Ta.37022	SCF (F-box)
Ta.3731	SCF (F-box)
Ta.37365	SCF (F-box)	x
Ta.37387	SCF (F-box)
Ta.37530	SCF (F-box)
Ta.3778	SCF (F-box)
Ta.37855	SCF (F-box)
Ta.37898	SCF (F-box)
Ta.37969	SCF (F-box)
Ta.38149	SCF (F-box)
Ta.38403	SCF (F-box)
Ta.38424	SCF (F-box)
Ta.38445	SCF (F-box)
Ta.38507	SCF (F-box)
Ta.38517	SCF (F-box)
Ta.38527	SCF (F-box)
Ta.38650	SCF (F-box)
Ta.38994	SCF (F-box)
Ta.39110	SCF (F-box)
Ta.39185	SCF (F-box)
Ta.39627	SCF (F-box)	x
Ta.3968	SCF (F-box)	x
Ta.39728	SCF (F-box)
Ta.39741	SCF (F-box)
Ta.39777	SCF (F-box)	x
Ta.39897	SCF (F-box)
Ta.39985	SCF (F-box)	x
Ta.40217	SCF (F-box)
Ta.40221	SCF (F-box)
Ta.40462	SCF (F-box)
Ta.40530	SCF (F-box)
Ta.4056	SCF (F-box)
Ta.40596	SCF (F-box)	x
Ta.40619	SCF (F-box)
Ta.4064	SCF (F-box)
Ta.40936	SCF (F-box)
Ta.41057	SCF (F-box)
Ta.41091	SCF (F-box)
Ta.4115	SCF (F-box)
Ta.41160	SCF (F-box)
Ta.41293	SCF (F-box)
Ta.41501	SCF (F-box)
Ta.4157	SCF (F-box)
Ta.41692	SCF (F-box)
Ta.41748	SCF (F-box)
Ta.41749	SCF (F-box)
Ta.41789	SCF (F-box)
Ta.41795	SCF (F-box)
Ta.4192	SCF (F-box)
Ta.41986	SCF (F-box)
Ta.42006	SCF (F-box)	x
Ta.42064	SCF (F-box)
Ta.42116	SCF (F-box)
Ta.42206	SCF (F-box)
Ta.42237	SCF (F-box)
Ta.42258	SCF (F-box)
Ta.42264	SCF (F-box)
Ta.42312	SCF (F-box)	x
Ta.42358	SCF (F-box)
Ta.4249	SCF (F-box)
Ta.42511	SCF (F-box)
Ta.42573	SCF (F-box)
Ta.42724	SCF (F-box)	x
Ta.42852	SCF (F-box)
Ta.42862	SCF (F-box)
Ta.42887	SCF (F-box)
Ta.4304	SCF (F-box)	x
Ta.43065	SCF (F-box)
Ta.43098	SCF (F-box)
Ta.43106	SCF (F-box)	x
Ta.43169	SCF (F-box)
Ta.43179	SCF (F-box)
Ta.43306	SCF (F-box)
Ta.43500	SCF (F-box)
Ta.43559	SCF (F-box)
Ta.43775	SCF (F-box)
Ta.43856	SCF (F-box)
Ta.43919	SCF (F-box)
Ta.44136	SCF (F-box)
Ta.44188	SCF (F-box)
Ta.44193	SCF (F-box)
Ta.4452	SCF (F-box)
Ta.44525	SCF (F-box)
Ta.44589	SCF (F-box)
Ta.44695	SCF (F-box)
Ta.44743	SCF (F-box)
Ta.44812	SCF (F-box)
Ta.44851	SCF (F-box)
Ta.4486	SCF (F-box)
Ta.44888	SCF (F-box)
Ta.44891	SCF (F-box)
Ta.44947	SCF (F-box)
Ta.44999	SCF (F-box)
Ta.45074	SCF (F-box)
Ta.45148	SCF (F-box)
Ta.45161	SCF (F-box)
Ta.45165	SCF (F-box)
Ta.45314	SCF (F-box)
Ta.45322	SCF (F-box)
Ta.45378	SCF (F-box)
Ta.45391	SCF (F-box)
Ta.45401	SCF (F-box)
Ta.45561	SCF (F-box)
Ta.4560	SCF (F-box)
Ta.45623	SCF (F-box)
Ta.4569	SCF (F-box)
Ta.45715	SCF (F-box)
Ta.45732	SCF (F-box)
Ta.45750	SCF (F-box)
Ta.45771	SCF (F-box)	x
Ta.45817	SCF (F-box)
Ta.45896	SCF (F-box)	x
Ta.46076	SCF (F-box)	x
Ta.46116	SCF (F-box)	x
Ta.46120	SCF (F-box)
Ta.46380	SCF (F-box)
Ta.46392	SCF (F-box)
Ta.46444	SCF (F-box)
Ta.46504	SCF (F-box)
Ta.46545	SCF (F-box)
Ta.46682	SCF (F-box)	x
Ta.46707	SCF (F-box)
Ta.46721	SCF (F-box)
Ta.46748	SCF (F-box)
Ta.4675	SCF (F-box)
Ta.46764	SCF (F-box)
Ta.46817	SCF (F-box)
Ta.46820	SCF (F-box)
Ta.46945	SCF (F-box)
Ta.46983	SCF (F-box)
Ta.47216	SCF (F-box)	x
Ta.47217	SCF (F-box)
Ta.47319	SCF (F-box)
Ta.47699	SCF (F-box)	x
Ta.47727	SCF (F-box)	x
Ta.47893	SCF (F-box)
Ta.47896	SCF (F-box)	x
Ta.47920	SCF (F-box)
Ta.48028	SCF (F-box)
Ta.48035	SCF (F-box)
Ta.48043	SCF (F-box)
Ta.48088	SCF (F-box)
Ta.48272	SCF (F-box)
Ta.48466	SCF (F-box)
Ta.48547	SCF (F-box)
Ta.48683	SCF (F-box)
Ta.48689	SCF (F-box)
Ta.48721	SCF (F-box)	x
Ta.48761	SCF (F-box)
Ta.48837	SCF (F-box)
Ta.48918	SCF (F-box)
Ta.48979	SCF (F-box)
Ta.49037	SCF (F-box)
Ta.49045	SCF (F-box)
Ta.49492	SCF (F-box)
Ta.50470	SCF (F-box)
Ta.50523	SCF (F-box)
Ta.50537	SCF (F-box)
Ta.50579	SCF (F-box)
Ta.50605	SCF (F-box)	x
Ta.50634	SCF (F-box)
Ta.50640	SCF (F-box)
Ta.50784	SCF (F-box)
Ta.50859	SCF (F-box)
Ta.50952	SCF (F-box)
Ta.50983	SCF (F-box)
Ta.51166	SCF (F-box)
Ta.51167	SCF (F-box)
Ta.5121	SCF (F-box)
Ta.51254	SCF (F-box)
Ta.5135	SCF (F-box)
Ta.51414	SCF (F-box)
Ta.51531	SCF (F-box)
Ta.51591	SCF (F-box)
Ta.51647	SCF (F-box)
Ta.51798	SCF (F-box)
Ta.51837	SCF (F-box)	x
Ta.5189	SCF (F-box)	x
Ta.51920	SCF (F-box)	x
Ta.52060	SCF (F-box)
Ta.52068	SCF (F-box)
Ta.52435	SCF (F-box)
Ta.52452	SCF (F-box)
Ta.52455	SCF (F-box)
Ta.52459	SCF (F-box)
Ta.52571	SCF (F-box)
Ta.52599	SCF (F-box)
Ta.5260	SCF (F-box)
Ta.52633	SCF (F-box)
Ta.52871	SCF (F-box)
Ta.52907	SCF (F-box)
Ta.52909	SCF (F-box)
Ta.53176	SCF (F-box)
Ta.53252	SCF (F-box)
Ta.53272	SCF (F-box)
Ta.53550	SCF (F-box)
Ta.5363	SCF (F-box)
Ta.53645	SCF (F-box)
Ta.53648	SCF (F-box)
Ta.53729	SCF (F-box)
Ta.53745	SCF (F-box)	x
Ta.53811	SCF (F-box)
Ta.54009	SCF (F-box)
Ta.5409	SCF (F-box)
Ta.54430	SCF (F-box)
Ta.54627	SCF (F-box)
Ta.5466	SCF (F-box)	x
Ta.54736	SCF (F-box)
Ta.55223	SCF (F-box)
Ta.55308	SCF (F-box)
Ta.5540	SCF (F-box)
Ta.55413	SCF (F-box)	x
Ta.55428	SCF (F-box)
Ta.55503	SCF (F-box)	x
Ta.5560	SCF (F-box)
Ta.55601	SCF (F-box)
Ta.56117	SCF (F-box)	x
Ta.5618	SCF (F-box)
Ta.56367	SCF (F-box)	x
Ta.56836	SCF (F-box)	x
Ta.56926	SCF (F-box)
Ta.56983	SCF (F-box)
Ta.57316	SCF (F-box)
Ta.57324	SCF (F-box)
Ta.57328	SCF (F-box)
Ta.57349	SCF (F-box)
Ta.5769	SCF (F-box)
Ta.5808	SCF (F-box)	x
Ta.58678	SCF (F-box)
Ta.58792	SCF (F-box)
Ta.59116	SCF (F-box)
Ta.59309	SCF (F-box)
Ta.59356	SCF (F-box)
Ta.5954	SCF (F-box)
Ta.60617	SCF (F-box)
Ta.60805	SCF (F-box)	x
Ta.61155	SCF (F-box)
Ta.61224	SCF (F-box)	x
Ta.61669	SCF (F-box)
Ta.6212	SCF (F-box)
Ta.62122	SCF (F-box)
Ta.62142	SCF (F-box)
Ta.62763	SCF (F-box)
Ta.63027	SCF (F-box)	x
Ta.63044	SCF (F-box)
Ta.6413	SCF (F-box)
Ta.6592	SCF (F-box)
Ta.65984	SCF (F-box)
Ta.66136	SCF (F-box)
Ta.66137	SCF (F-box)
Ta.66179	SCF (F-box)
Ta.66274	SCF (F-box)
Ta.66279	SCF (F-box)
Ta.66409	SCF (F-box)
Ta.6646	SCF (F-box)
Ta.6685	SCF (F-box)
Ta.67029	SCF (F-box)
Ta.6707	SCF (F-box)
Ta.67089	SCF (F-box)
Ta.67112	SCF (F-box)
Ta.67170	SCF (F-box)
Ta.67362	SCF (F-box)
Ta.67408	SCF (F-box)
Ta.6948	SCF (F-box)	x
Ta.696	SCF (F-box)	x
Ta.7015	SCF (F-box)
Ta.7064	SCF (F-box)
Ta.7208	SCF (F-box)
Ta.7210	SCF (F-box)	x
Ta.7335	SCF (F-box)
Ta.7620	SCF (F-box)
Ta.7890	SCF (F-box)
Ta.7902	SCF (F-box)
Ta.8278	SCF (F-box)
Ta.8471	SCF (F-box)	x
Ta.8581	SCF (F-box)
Ta.8643	SCF (F-box)
Ta.8701	SCF (F-box)	x
Ta.8703	SCF (F-box)	x
Ta.8810	SCF (F-box)
Ta.8836	SCF (F-box)
Ta.9682	SCF (F-box)
Ta.969	SCF (F-box)
Ta.9720	SCF (F-box)
Ta.9946	SCF (F-box)
Ta.9950	SCF (F-box)
Ta.16285	SCF (RBX)
Ta.27046	SCF (RBX)
Ta.47901	SCF (RBX)
Ta.49773	SCF (RBX)
Ta.57395	SCF (RBX)
Ta.66141	SCF (RBX)
Ta.17701	SCF (SKP1)
Ta.22794	SCF (SKP1)
Ta.25958	SCF (SKP1)
Ta.33602	SCF (SKP1)	x
Ta.35719	SCF (SKP1)	x
Ta.38342	SCF (SKP1)	x
Ta.4617	SCF (SKP1)
Ta.47094	SCF (SKP1)	x
Ta.50499	SCF (SKP1)
Ta.51337	SCF (SKP1)
Ta.55232	SCF (SKP1)
Ta.56937	SCF (SKP1)
Ta.57644	SCF (SKP1)
Ta.58241	SCF (SKP1)	x
Ta.61631	SCF (SKP1)
Ta.65945	SCF (SKP1)
Ta.67452	SCF (SKP1)
Ta.11726	U-box	x
Ta.12321	U-box
Ta.14212	U-box
Ta.15862	U-box	x
Ta.16784	U-box
Ta.18642	U-box
Ta.18961	U-box
Ta.21555	U-box
Ta.26741	U-box
Ta.32280	U-box
Ta.33067	U-box
Ta.33484	U-box
Ta.3363	U-box	x
Ta.34160	U-box
Ta.34673	U-box
Ta.35150	U-box
Ta.36463	U-box
Ta.36567	U-box
Ta.36827	U-box
Ta.36976	U-box
Ta.3843	U-box
Ta.39271	U-box	x
Ta.39433	U-box	x
Ta.40829	U-box
Ta.43882	U-box	x
Ta.47165	U-box
Ta.47581	U-box
Ta.48904	U-box
Ta.50526	U-box	x
Ta.52149	U-box	x
Ta.52733	U-box

## Sheet: Blast E3 ligase DEGs
Details of wheat E3 ligases DEGs.
ID	E3 ligase family	Confirmed by qRT-PCR	Blast hit	E-value	Specie
Ta.44110	APC/C		Anaphase-promoting complex subunit 7 / tetratricopeptide repeat (TPR)	5e-48	Arabidopsis thaliana
Ta.56955	APC/C	x	anaphase promoting complex/cyclosome subunit	2e-107	Arabidopsis thaliana
Ta.12363	Cul3-BTB		BTB/POZ-like protein protein binding	2e-06	Arabidopsis thaliana
Ta.20894	Cul3-BTB		BTB/POZ domain-containing protein At1g30440	9e-33	Arabidopsis thaliana
Ta.21694	Cul3-BTB		BTB domain containing protein PRLI-interacting factor-related	5e-73	Arabidopsis thaliana
Ta.28720	Cul3-BTB		BTB/POZ domain containing protein	1e-126	Zea maize
Ta.32946	Cul3-BTB		BTB/POZ; Superoxide dismutase, copper/zinc binding; NPH3	2e-52	Medicago truncatula
Ta.33857	Cul3-BTB		BTB and TAZ domain protein 2	7e-24	Arabidopsis thaliana
Ta.40123	Cul3-BTB		BTB/POZ domain containing protein, expressed	2e-74	Oryza sativa
Ta.44345	Cul3-BTB		BTB POZ domain containing hypothetical protein OsI_13674	2e-74	Oryza sativa
Ta.51320	Cul3-BTB	x	BTB-NPH3 protein	4e-47	Oryza sativa
Ta.61219	Cul3-BTB		BTB/POZ domain containing protein, expressed	2e-14	Oryza sativa
Ta.6830	Cul3-BTB	x	BTB/POZ domain containing protein	4e-42	Oryza sativa
Ta.7079	Cul3-BTB		BTB/POZ domain containing protein	1e-33	Oryza sativa
Ta.7993	Cul3-BTB		BTB/POZ domain containing protein, expressed	4e-21	Oryza sativa
Ta.25204	HECT	x	ubiquitin-protein ligase HECT UPL6 (UBIQUITIN PROTEIN LIGASE 6)	1e-83	Arabidopsis thaliana
Ta.38352	HECT		HECT; Ubiquitin [Medicago truncatula]	3e-63	Medicago truncatula
Ta.13273	RING		RING domain contain protein Os02g0674700	7e-95	Oryza sativa
Ta.13634	RING	x	putative RING zinc finger protein	2e-44	Arabidopsis thaliana
Ta.14012	RING		putative RING-H2 finger protein RHG1a	5e-58	Oryza sativa
Ta.14264	RING		Probable E3 ubiquitin-protein ligase ARI7, RING-type protein	2e-60	Arabidopsis thaliana
Ta.1796	RING	x	RING finger protein ubiquitin ligase SINAT2	2e-105	Zea maize
Ta.18534	RING		Zinc finger, (C3HC4-type RING finger family protein)	1e-58	Oryza sativa
Ta.18612	RING		putative ring-H2 finger protein	5e-19	Oryza sativa
Ta.22183	RING		RING finger family protein ATBRCA1; ubiquitin-protein ligase	1e-52	Arabidopsis thaliana
Ta.23181	RING		RING-HC protein 1	7e-42	Oryza sativa
Ta.23247	RING		RING finger protein copine III-like	9e-155	Oryza sativa
Ta.25536	RING		putative ring finger protein 5	2e-46	Oryza sativa
Ta.30289	RING		zinc finger (C3HC4-type RING finger)-like protein	3e-10	Oryza sativa
Ta.30751	RING		Zinc finger, RING finger protein	3e-19	Oryza sativa
Ta.32105	RING		RING; protein binding / zinc ion binding	2e-08	Arabidopsis thaliana
Ta.33174	RING		ubiquitin-protein ligase/ RING domain containing protein, zinc ion binding protein	7e-10	Zea maize
Ta.33415	RING		zinc finger (C3HC4-type RING finger) family protein	6e-58	Arabidopsis thaliana
Ta.33436	RING		RING-type zinc fingers. E3 ubiquitin-protein ligase ORTHRUS 2	3e-90	Arabidopsis thaliana
Ta.34016	RING		zinc finger, (C3HC4-type RING finger family protein)	1e-59	Zea maize
Ta.34094	RING		Zinc finger, RING-type Ubiquitin ligase protein FANCL, putative, expressed	2e-52	Oryza sativa
Ta.3452	RING		zinc finger (C3HC4-type RING finger) protein-like	2e-20	Oryza sativa
Ta.34749	RING		Zinc finger C3HC4-type RING finger type family protein, expressed	2e-68	Oryza sativa
Ta.34954	RING		ubiquitin-protein ligase/ RING-containing proteins	4e-29	Zea maize
Ta.35149	RING		RING finger and CHY zinc finger domain-containing protein 1	7e-132	Zea maize
Ta.35411	RING		putative RING zinc finger protein	1e-39	Arabidopsis thaliana
Ta.35446	RING		zinc finger (C3HC4-type RING finger)-like	3e-48	Oryza sativa
Ta.36271	RING		RING finger domain-containing protein 1	6e-56	Zea maize
Ta.36455	RING		(C3HC4-type RING finger family protein) BRAP2-like protein	8e-109	Oryza sativa
Ta.36565	RING		zinc finger, (C3HC4-type RING finger) family protein	5e-21	Zea maize
Ta.36702	RING		RING-finger protein-like	1e-43	Oryza sativa
Ta.36913	RING		zinc finger, RING finger protein	1e-41	Zea maize
Ta.37782	RING		ubiquitin-protein ligase/ RING domain containing protein	1e-09	Zea maize
Ta.3926	RING		Zinc finger, (C3HC4-type RING finger), expressed	4e-18	Oryza sativa
Ta.40290	RING		zinc finger (C3HC4-type RING finger) family protein	6e-15	Arabidopsis thaliana
Ta.40821	RING		putative ring finger protein 5	3e-45	Oryza sativa
Ta.41380	RING		zinc finger (C3HC4-type RING finger) family protein	5e-25	Arabidopsis thaliana
Ta.41388	RING		Zinc finger, RING finger family protein	4e-57	Oryza sativa
Ta.42610	RING		RING finger-containing protein	2e-46	Oryza sativa
Ta.42747	RING		Zinc finger, (C3HC4-type RING finger) family protein	4e-68	Oryza sativa
Ta.44401	RING		putative RING finger 1	1e-36	Oryza sativa
Ta.45447	RING		zinc finger (C3HC4-type RING finger) family protein	9e-42	Arabidopsis thaliana
Ta.46296	RING		zinc finger, (C3HC4-type RING finger family protein)	3e-52	Zea maize
Ta.48653	RING		RING ubiquitin ligase E3 alpha	1e-31	Ricinus communis
Ta.50123	RING		RING finger domain ubiquitin-protein ligase E3 RBBP6 family	4e-19	Schizosaccharomyces pombe
Ta.5078	RING		C3H2C3 RING-finger protein -like	7e-125	Oryza sativa
Ta.51499	RING		RING-H2 finger protein RHG1a-like	2e-60	Oryza sativa
Ta.52357	RING		RING domain contain protein, copine-related	2e-12	Arabidopsis thaliana
Ta.52427	RING		zinc finger (C3HC4-type RING finger)-like	9e-21	Oryza sativa
Ta.54589	RING		putative ring-H2 finger protein	4e-20	Oryza sativa
Ta.54944	RING		zinc finger (C3HC4-type RING finger) family protein	4e-07	Arabidopsis thaliana
Ta.55417	RING		zinc finger (C3HC4-type RING finger) family protein	2e-08	Arabidopsis thaliana
Ta.55547	RING		zinc finger (C3HC4-type RING finger) family protein	4e-13	Arabidopsis thaliana
Ta.55638	RING		zinc finger, (C3HC4-type RING finger) family protein	3e-20	Zea maize
Ta.56010	RING		protein binding RING protein binding	3e-30	Arabidopsis thaliana
Ta.56688	RING		RING-H2 finger protein ATL1Q	2e-15	Zea maize
Ta.56737	RING		putative RING-H2 zinc finger protein	8e-59	Oryza sativa
Ta.57427	RING		Zinc finger,C3HC4-type RING finger type family protein, expressed	9e-75	Oryza sativa
Ta.57893	RING		Zinc finger, C3HC4-type RING finger family protein, expressed	9e-12	Oryza sativa
Ta.58379	RING		Zinc finger, C3HC4-type RING finger type family protein, expressed	1e-120	Oryza sativa
Ta.58393	RING		zinc finger (C3HC4-type RING finger)-like protein	6e-40	Oryza sativa
Ta.58561	RING		RING finger protein E3 ubiquitin-protein ligase ARI8	3e-119	Arabidopsis thaliana
Ta.60916	RING		(RING) finger domain	8e-58	Arabidopsis thaliana
Ta.61823	RING		RING-finger protein like	4e-31	Zea maize
Ta.62106	RING		zinc finger, RING finger protein, C3HC4 type family protein	2e-62	Zea maize
Ta.6278	RING		Zinc finger, C3HC4-type RING finger type family protein, expressed	3e-102	Oryza sativa
Ta.7387	RING		RING finger family protein ATBRCA1	8e-68	Zea maize
Ta.7557	RING		RING domain containing protein OsI_00390	0.0	Oryza sativa
Ta.7875	RING	x	zinc finger,(C3HC4-type RING finger)	5e-23	Oryza sativa
Ta.9729	RING		RING domain contain protein copine I-like	2e-100	Oryza sativa
Ta.9861	RING		putative RING protein, RING domain contain protein	9e-120	Triticum aestivum
Ta.3079	SCF (cullin)		putative cullin 1	2e-40	Oryza sativa
Ta.49782	SCF (cullin)		CUL1	3e-112	Oryza sativa
Ta.11509	SCF (F-box)		putative F-box protein Fbl2	5e-09	Oryza sativa
Ta.11895	SCF (F-box)		Tubby-like F-box protein 5	3e-122	Oryza sativa
Ta.12573	SCF (F-box)		F-box domain containing protein	2e-59	Zea maize
Ta.13635	SCF (F-box)		F-box/kelch-repeat protein At1g55270	5e-100	Arabidopsis thaliana
Ta.1629	SCF (F-box)		F-box domain containing protein, expressed	6e-41	Oryza sativa
Ta.16494	SCF (F-box)		F-box domain containing protein	7e-26	Oryza sativa
Ta.18564	SCF (F-box)		F-box domain containing protein	3e-91	Zea maize
Ta.18817	SCF (F-box)		F-box family protein, putative, expressed	3e-79	Oryza sativa
Ta.18914	SCF (F-box)	x	F box ZTL	0	Triticum aestivum
Ta.19784	SCF (F-box)		F-box family protein-like	3e-91	Oryza sativa
Ta.20755	SCF (F-box)		F box tubby-like protein, putative, expressed	2e-100	Triticum aestivum
Ta.21075	SCF (F-box)		F-box domain containing protein	6e-21	Zea maize
Ta.21131	SCF (F-box)		putative F-box containing protein TIR1	7e-95	Oryza sativa
Ta.23215	SCF (F-box)		F boxTransport inhibitor response 1-like protein Os05g0150500	2e-113	Oryza sativa
Ta.25218	SCF (F-box)		F-box protein ARP8	3e-87	Oryza sativa
Ta.25594	SCF (F-box)		Tubby-like F-box protein 14	3e-83	Oryza sativa
Ta.28619	SCF (F-box)		F-box domain containing protein	6e-17	Oryza sativa
Ta.30477	SCF (F-box)		F-box protein-like	2e-50	Oryza sativa
Ta.31209	SCF (F-box)		F-box domain containing protein, expressed	2e-12	Oryza sativa
Ta.3244	SCF (F-box)		F-box domain containing protein	5e-24	Triticum aestivum
Ta.32533	SCF (F-box)		F-box domain containing protein, expressed	4e-23	Oryza sativa
Ta.32568	SCF (F-box)		F-box domain containing protein, expressed	6e-14	Oryza sativa
Ta.33564	SCF (F-box)		F box domain containing protein Os09g0260000	5e-65	Oryza sativa
Ta.3438	SCF (F-box)		F-box and wd40 domain protein, putative	4e-108	Ricinus communis
Ta.35272	SCF (F-box)		F box domain containing protein OsI_28598	5e-13	Oryza sativa
Ta.35408	SCF (F-box)		F-box protein-like protein	4e-31	Oryza sativa
Ta.35623	SCF (F-box)		F-box protein interaction domain containing protein,	3e-20	Oryza sativa
Ta.35773	SCF (F-box)		F-box/leucine rich repeat protein, putative	1e-38	Ricinus communis
Ta.36058	SCF (F-box)		Tubby-like F-box protein 14	5e-133	Oryza sativa
Ta.36903	SCF (F-box)		F-box domain containing protein, expressed	6e-47	Oryza sativa
Ta.37365	SCF (F-box)		kelch repeat-containing F-box family protein	1e-36	Arabidopsis thaliana
Ta.39627	SCF (F-box)		F-box family protein (FBL3)	6e-86	Arabidopsis thaliana
Ta.3968	SCF (F-box)		F-box domain containing protein	1e-13	Oryza sativa
Ta.39777	SCF (F-box)	x	F-box domain containing protein	1e-20	Zea maize
Ta.39985	SCF (F-box)		F-box domain containing protein	5e-15	Zea maize
Ta.40596	SCF (F-box)		F-box domain containing protein	2e-23	Zea maize
Ta.42006	SCF (F-box)		F-box domain containing protein	4e-07	Oryza sativa
Ta.42312	SCF (F-box)		F-box protein-like	5e-38	Oryza sativa
Ta.42724	SCF (F-box)		F-box family protein (FBW2)	4e-13	Arabidopsis thaliana
Ta.4304	SCF (F-box)	x	kelch repeat-containing F-box family protein	4e-106	Arabidopsis thaliana
Ta.43106	SCF (F-box)		F-box domain containing protein, expressed	2e-29	Oryza sativa
Ta.45771	SCF (F-box)		F-box domain containing protein	3e-11	Zea maize
Ta.45896	SCF (F-box)		F-box domain containing protein	8e-21	Zea maize
Ta.46076	SCF (F-box)		F-box family protein	7e-43	Arabidopsis thaliana
Ta.46116	SCF (F-box)		F-box domain containing protein	1e-13	Zea maize
Ta.46682	SCF (F-box)		F-box domain containing protein, expressed	2e-50	Oryza sativa
Ta.47216	SCF (F-box)	x	F-box protein family-like	1e-42	Oryza sativa
Ta.47699	SCF (F-box)		F-box domain containing protein [	4e-10	Zea maize
Ta.47727	SCF (F-box)		F-box protein-like protein	8e-15	Oryza sativa
Ta.47896	SCF (F-box)		F-box domain containing protein	1e-06	Oryza sativa
Ta.48721	SCF (F-box)		F-box protein family, AtFBL12, putative	1e-30	Oryza sativa
Ta.50605	SCF (F-box)		F-box domain containing protein, expressed	5e-18	Oryza sativa
Ta.51837	SCF (F-box)		F-box domain, putative	1e-28	Oryza sativa
Ta.5189	SCF (F-box)		F-box family protein-like	3e-99	Oryza sativa
Ta.51920	SCF (F-box)		F-box domain containing protein, expressed	2e-89	Oryza sativa
Ta.53745	SCF (F-box)		F-box domain containing protein	2e-32	Oryza sativa
Ta.5466	SCF (F-box)		F-box domain containing protein	4e-85	Oryza sativa
Ta.55413	SCF (F-box)		putative F-box protein FBL2	6e-78	Oryza sativa
Ta.55503	SCF (F-box)		putative F-box protein	1e-80	Triticum aestivum
Ta.56117	SCF (F-box)		F box ZTL (ZEITLUPE); protein binding	1e-148	Oryza sativa
Ta.56367	SCF (F-box)		F-box protein AtFBX3	7e-42	Arabidopsis thaliana
Ta.56836	SCF (F-box)		F-box domain containing protein [	1e-63	Zea maize
Ta.5808	SCF (F-box)	x	F box domain containing protein SORBIDRAFT_02g028850	1e-76	Sorghum bicolor
Ta.60805	SCF (F-box)		F boxcoronatine insensitive 1-like protein	2e-06	Triticum aestivum
Ta.61224	SCF (F-box)		F-box domain containing protein	5e-75	Oryza sativa
Ta.63027	SCF (F-box)		F-box domain containing protein, expressed	1e-11	Oryza sativa
Ta.6948	SCF (F-box)		kelch repeat-containing F-box protein-like	4e-109	Oryza sativa
Ta.696	SCF (F-box)		cyclin-like F-box	6e-79	Zea maize
Ta.7210	SCF (F-box)		F box putative SKP1 interacting partner	4e-53	Oryza sativa
Ta.8471	SCF (F-box)	x	F box coronatine-insensitive protein 1	2e-138	Zea maize
Ta.8701	SCF (F-box)		kelch repeat-containing F-box family protein, putative, expressed	1e-16	Oryza sativa
Ta.8703	SCF (F-box)	x	Tubby-like F-box protein 14	8e-15	Oryza sativa
Ta.33602	SCF (SKP1)		SKP1/ASK1-like protein	1e-61	Triticum aestivum
Ta.35719	SCF (SKP1)		SKP1 protein	6e-43	Triticum aestivum
Ta.38342	SCF (SKP1)		Skp1 family, dimerisation domain containing protein	5e-22	Oryza sativa
Ta.47094	SCF (SKP1)		Skp1 family	3e-36	Oryza sativa
Ta.58241	SCF (SKP1)		Skp1 family	8e-52	Oryza sativa
Ta.11726	U-box		U-box domain containing protein, expressed	3e-12	Oryza sativa
Ta.15862	U-box		U-box domain-containing protein 33;	2e-24	Arabidopsis thaliana
Ta.3363	U-box	x	Plant U-box protein 4	5e-15	Arabidopsis thaliana
Ta.39271	U-box		E3 ubiquitin ligase Ubox PUB14, putative	3e-65	Ricinus communis
Ta.39433	U-box		PUB45 (PLANT U-BOX 45); ubiquitin-protein ligase	2e-49	Arabidopsis thaliana
Ta.43882	U-box		U-box domain-containing protein 57	1e-48	Oryza sativa
Ta.50526	U-box		Ubox domain containing protein	6e-13	Zea maize
Ta.52149	U-box		PUB45 (PLANT U-BOX 45); ubiquitin-protein ligase	4e-08	Arabidopsis thaliana

## Sheet: Putative tissue locations
Putative tissue locations of the E3 ligase DEGs.
This study		Wan et al. 2008
ID DEG E3 ligases	E3 ligase family	Affymetrix Probe	putative tissue locations
Ta.44110	APC/C
Ta.56955	APC/C	TaAffx.38600.1.A1_at
Ta.12363	Cul3-BTB
Ta.20894	Cul3-BTB	Ta.20894.1.A1_at
Ta.21694	Cul3-BTB
Ta.28720	Cul3-BTB	Ta.11623.2.A1_at
Ta.32946	Cul3-BTB
Ta.33857	Cul3-BTB
Ta.40123	Cul3-BTB
Ta.44345	Cul3-BTB
Ta.51320	Cul3-BTB
Ta.61219	Cul3-BTB
Ta.6830	Cul3-BTB	Ta.6830.1.S1_at
Ta.7079	Cul3-BTB
Ta.7993	Cul3-BTB
Ta.25204	HECT
Ta.38352	HECT	TaAffx.89376.1.A1_at
Ta.13273	RING
Ta.13634	RING	TaAffx.107165.1.S1_at
Ta.14012	RING
Ta.14264	RING
Ta.1796	RING
Ta.18534	RING
Ta.18612	RING
Ta.22183	RING	Ta.22183.1.S1_at
Ta.23181	RING	Ta.23181.1.S1_at
Ta.23247	RING
Ta.25536	RING	Ta.25536.1.S1_at
Ta.30289	RING
Ta.30751	RING	Ta.30751.1.S1_at
Ta.32105	RING
Ta.33174	RING
Ta.33415	RING	TaAffx.64572.1.S1_at
Ta.33436	RING	Ta.9515.1.S1_at
Ta.34016	RING	TaAffx.114284.1.S1_at
Ta.34094	RING
Ta.3452	RING	Ta.3452.1.S1_at
Ta.34749	RING
Ta.34954	RING
Ta.35149	RING	Ta.2460.2.A1_at
Ta.35411	RING
Ta.35446	RING
Ta.36271	RING	Ta.5059.3.S1_at
Ta.36455	RING
Ta.36565	RING
Ta.36702	RING	TaAffx.36846.1.A1_at
Ta.36913	RING
Ta.37782	RING
Ta.3926	RING	Ta.3926.1.A1_at
Ta.40290	RING
Ta.40821	RING
Ta.41380	RING
Ta.41388	RING
Ta.42610	RING
Ta.42747	RING
Ta.44401	RING
Ta.45447	RING
Ta.46296	RING
Ta.48653	RING
Ta.50123	RING
Ta.5078	RING
Ta.51499	RING
Ta.52357	RING
Ta.52427	RING
Ta.54589	RING	Ta.5694.1.S1_at
Ta.54944	RING	Ta.11676.1.A1_at
Ta.55417	RING
Ta.55547	RING
Ta.55638	RING	Ta.4353.1.A1_at
Ta.56010	RING
Ta.56688	RING	TaAffx.110946.1.S1_at
Ta.56737	RING
Ta.57427	RING	Ta.14811.2.A1_at
Ta.57893	RING	TaAffx.24501.1.S1_at
Ta.58379	RING
Ta.58393	RING	Ta.15389.1.S1_at
Ta.58561	RING	TaAffx.29360.1.A1_at
Ta.60916	RING	TaAffx.113610.1.S1_at
Ta.61823	RING
Ta.62106	RING
Ta.6278	RING	Ta.6278.1.A1_at	endosperm
Ta.7387	RING
Ta.7557	RING	Ta.7557.1.S1_at
Ta.7875	RING	Ta.7875.1.A1_at
Ta.9729	RING	TaAffx.121834.1.S1_at
Ta.9861	RING	Ta.9861.1.A1_at
Ta.3079	SCF (cullin)
Ta.49782	SCF (cullin)	Ta.934.1.S1_at
Ta.11509	SCF (F-box)	Ta.11509.1.A1_at
Ta.11895	SCF (F-box)	Ta.11895.1.S1_at	endosperm
Ta.12573	SCF (F-box)
Ta.13635	SCF (F-box)	Ta.13635.1.A1_at
Ta.1629	SCF (F-box)	Ta.10907.1.A1_at
Ta.16494	SCF (F-box)	Ta.16494.1.S1_at
Ta.18564	SCF (F-box)
Ta.18817	SCF (F-box)
Ta.18914	SCF (F-box)
Ta.19784	SCF (F-box)	Ta.19784.1.A1_at
Ta.20755	SCF (F-box)
Ta.21075	SCF (F-box)
Ta.21131	SCF (F-box)
Ta.23215	SCF (F-box)
Ta.25218	SCF (F-box)
Ta.25594	SCF (F-box)	Ta.25594.1.S1_at
Ta.28619	SCF (F-box)
Ta.30477	SCF (F-box)
Ta.31209	SCF (F-box)
Ta.3244	SCF (F-box)	Ta.3244.1.S1_at
Ta.32533	SCF (F-box)
Ta.32568	SCF (F-box)	TaAffx.65276.1.S1_at
Ta.33564	SCF (F-box)
Ta.3438	SCF (F-box)
Ta.35272	SCF (F-box)
Ta.35408	SCF (F-box)
Ta.35623	SCF (F-box)
Ta.35773	SCF (F-box)
Ta.36058	SCF (F-box)
Ta.36903	SCF (F-box)
Ta.37365	SCF (F-box)
Ta.39627	SCF (F-box)	TaAffx.12903.1.A1_at
Ta.3968	SCF (F-box)
Ta.39777	SCF (F-box)
Ta.39985	SCF (F-box)
Ta.40596	SCF (F-box)	TaAffx.52528.1.S1_at
Ta.42006	SCF (F-box)
Ta.42312	SCF (F-box)
Ta.42724	SCF (F-box)
Ta.4304	SCF (F-box)
Ta.43106	SCF (F-box)
Ta.45771	SCF (F-box)
Ta.45896	SCF (F-box)
Ta.46076	SCF (F-box)
Ta.46116	SCF (F-box)
Ta.46682	SCF (F-box)
Ta.47216	SCF (F-box)	TaAffx.79349.1.S1_at
Ta.47699	SCF (F-box)
Ta.47727	SCF (F-box)
Ta.47896	SCF (F-box)
Ta.48721	SCF (F-box)
Ta.50605	SCF (F-box)
Ta.51837	SCF (F-box)
Ta.5189	SCF (F-box)	Ta.5189.1.S1_at
Ta.51920	SCF (F-box)
Ta.53745	SCF (F-box)
Ta.5466	SCF (F-box)	Ta.5466.1.S1_at
Ta.55413	SCF (F-box)
Ta.55503	SCF (F-box)	Ta.12573.1.S1_at
Ta.56117	SCF (F-box)	Ta.20176.1.A1_at
Ta.56367	SCF (F-box)
Ta.56836	SCF (F-box)	Ta.6883.1.S1_at
Ta.5808	SCF (F-box)
Ta.60805	SCF (F-box)
Ta.61224	SCF (F-box)
Ta.63027	SCF (F-box)
Ta.6948	SCF (F-box)
Ta.696	SCF (F-box)	Ta.696.1.S1_at
Ta.7210	SCF (F-box)
Ta.8471	SCF (F-box)	Ta.2138.2.S1_at
Ta.8701	SCF (F-box)	Ta.4813.1.S1_at	pericarp
Ta.8703	SCF (F-box)
Ta.33602	SCF (SKP1)
Ta.35719	SCF (SKP1)	TaAffx.129125.1.S1_at	endosperm
Ta.38342	SCF (SKP1)
Ta.47094	SCF (SKP1)
Ta.58241	SCF (SKP1)
Ta.11726	U-box
Ta.15862	U-box
Ta.3363	U-box	Ta.3363.1.S1_at
Ta.39271	U-box	Ta.9509.1.S1_at
Ta.39433	U-box	Ta.388.1.A1_at
Ta.43882	U-box
Ta.50526	U-box
Ta.52149	U-box
