# Supplementary material for: Transcriptional profile analysis of E3 ligase and hormone-related genes expressed during wheat grain development
Source: BMC Plant Biol. 2012 Mar 14;12:35. doi: 10.1186/1471-2229-12-35 (PMC3405487; doi:10.1186/1471-2229-12-35)
Supplement: Additional file 7 — The relative distribution of the E3 ligase and hormone-related genes between cluster 1 (up-regulated genes) and cluster 2 (down-regulated genes). [file 1471-2229-12-35-S7.XLS]

## Sheet: Feuil1
The relative distribution of the E3 ligase and hormone-related genes between cluster 1 (up-regulated genes) and cluster 2 (down-regulated genes).
		cluster 1	cluster 2	χ² test
E3 Ligases	APC/C	2	0	Х
	Cul3-BTB	11	2	*
	SCF	50	29	*
	RING	33	36	ns
	U-box	6	2	Х
	HECT	1	1	Х
Hormone-related genes	ABA	7	11	ns
	AUX	30	11	**
	BR	7	2	Х
	CK	9	8	ns
	ETH	0	15	**
	GA	8	10	ns
	JA	6	2	Х
	(*) and (**) non equal distribution significant at 0.05 and 0.01 respectively
	ns : equal distribution between clusters
	Х : expected values too small, not tested
