# Supplementary material for: Transcriptional profile analysis of E3 ligase and hormone-related genes expressed during wheat grain development
Source: BMC Plant Biol. 2012 Mar 14;12:35. doi: 10.1186/1471-2229-12-35 (PMC3405487; doi:10.1186/1471-2229-12-35)
Supplement: Additional file 8 — Details of hormone-related genes. [file 1471-2229-12-35-S8.XLS]

## Sheet: Hormone-related genes
Details of wheat hormone-related genes.
ID	Hormone family	Gene Fonction	DEG
Ta.22981	ABA	Biosynthesis	X
Ta.35098	ABA	Biosynthesis	X
Ta.45676	ABA	Biosynthesis	X
Ta.33728	ABA	Biosynthesis
Ta.38875	ABA	Biosynthesis
Ta.53974	ABA	Biosynthesis
Ta.6172	ABA	Biosynthesis
Ta.67168	ABA	Biosynthesis
Ta.8837	ABA	Biosynthesis
Ta.11266	ABA	Response gene	X
Ta.10621	ABA	Response gene
Ta.22911	ABA	Response gene
Ta.40331	ABA	Response gene
Ta.10054	ABA	Signaling	X
Ta.10723	ABA	Signaling	X
Ta.10834	ABA	Signaling	X
Ta.42	ABA	Signaling	X
Ta.54767	ABA	Signaling	X
Ta.58293	ABA	Signaling	X
Ta.6040	ABA	Signaling	X
Ta.60923	ABA	Signaling	X
Ta.62515	ABA	Signaling	X
Ta.6812	ABA	Signaling	X
Ta.6988	ABA	Signaling	X
Ta.7483	ABA	Signaling	X
Ta.8043	ABA	Signaling	X
Ta.991	ABA	Signaling	X
Ta.10207	ABA	Signaling
Ta.11144	ABA	Signaling
Ta.11873	ABA	Signaling
Ta.14040	ABA	Signaling
Ta.17890	ABA	Signaling
Ta.18838	ABA	Signaling
Ta.21019	ABA	Signaling
Ta.23176	ABA	Signaling
Ta.25895	ABA	Signaling
Ta.26745	ABA	Signaling
Ta.29331	ABA	Signaling
Ta.32944	ABA	Signaling
Ta.33596	ABA	Signaling
Ta.41764	ABA	Signaling
Ta.43823	ABA	Signaling
Ta.48662	ABA	Signaling
Ta.51609	ABA	Signaling
Ta.51994	ABA	Signaling
Ta.54669	ABA	Signaling
Ta.56433	ABA	Signaling
Ta.59769	ABA	Signaling
Ta.63472	ABA	Signaling
Ta.63515	ABA	Signaling
Ta.63538	ABA	Signaling
Ta.66945	ABA	Signaling
Ta.8088	ABA	Signaling
Ta.1261	AUX	Biosynthesis	X
Ta.3922	AUX	Biosynthesis	X
Ta.4287	AUX	Biosynthesis	X
Ta.55863	AUX	Biosynthesis	X
Ta.24576	AUX	Biosynthesis
Ta.26775	AUX	Biosynthesis
Ta.26776	AUX	Biosynthesis
Ta.2962	AUX	Biosynthesis
Ta.43981	AUX	Biosynthesis
Ta.45924	AUX	Biosynthesis
Ta.22280	AUX	Response gene	X
Ta.29897	AUX	Response gene	X
Ta.33708	AUX	Response gene	X
Ta.38744	AUX	Response gene	X
Ta.40124	AUX	Response gene	X
Ta.4110	AUX	Response gene	X
Ta.53978	AUX	Response gene	X
Ta.54301	AUX	Response gene	X
Ta.59396	AUX	Response gene	X
Ta.61283	AUX	Response gene	X
Ta.9819	AUX	Response gene	X
Ta.10572	AUX	Response gene
Ta.11399	AUX	Response gene
Ta.18273	AUX	Response gene
Ta.18443	AUX	Response gene
Ta.18651	AUX	Response gene
Ta.18790	AUX	Response gene
Ta.18811	AUX	Response gene
Ta.20971	AUX	Response gene
Ta.21059	AUX	Response gene
Ta.21285	AUX	Response gene
Ta.29293	AUX	Response gene
Ta.31606	AUX	Response gene
Ta.31846	AUX	Response gene
Ta.34605	AUX	Response gene
Ta.35177	AUX	Response gene
Ta.42174	AUX	Response gene
Ta.43347	AUX	Response gene
Ta.45453	AUX	Response gene
Ta.48729	AUX	Response gene
Ta.50810	AUX	Response gene
Ta.56792	AUX	Response gene
Ta.6148	AUX	Response gene
Ta.66561	AUX	Response gene
Ta.66616	AUX	Response gene
Ta.67333	AUX	Response gene
Ta.13246	AUX	Signaling	X
Ta.18544	AUX	Signaling	X
Ta.21131	AUX	Signaling	X
Ta.23215	AUX	Signaling	x
Ta.26760	AUX	Signaling	X
Ta.27508	AUX	Signaling	X
Ta.28513	AUX	Signaling	X
Ta.28852	AUX	Signaling	X
Ta.35774	AUX	Signaling	X
Ta.36674	AUX	Signaling	X
Ta.40477	AUX	Signaling	X
Ta.41052	AUX	Signaling	X
Ta.41130	AUX	Signaling	X
Ta.46749	AUX	Signaling	X
Ta.49688	AUX	Signaling	X
Ta.53609	AUX	Signaling	X
Ta.54119	AUX	Signaling	X
Ta.54588	AUX	Signaling	X
Ta.58098	AUX	Signaling	X
Ta.60714	AUX	Signaling	X
Ta.63661	AUX	Signaling	X
Ta.6394	AUX	Signaling	X
Ta.65916	AUX	Signaling	X
Ta.66082	AUX	Signaling	X
Ta.674	AUX	Signaling	X
Ta.9550	AUX	Signaling	X
Ta.10032	AUX	Signaling
Ta.10395	AUX	Signaling
Ta.13573	AUX	Signaling
Ta.15664	AUX	Signaling
Ta.1590	AUX	Signaling
Ta.16912	AUX	Signaling
Ta.17054	AUX	Signaling
Ta.17399	AUX	Signaling
Ta.1771	AUX	Signaling
Ta.18018	AUX	Signaling
Ta.22220	AUX	Signaling
Ta.23069	AUX	Signaling
Ta.24229	AUX	Signaling
Ta.2593	AUX	Signaling
Ta.26004	AUX	Signaling
Ta.26088	AUX	Signaling
Ta.30665	AUX	Signaling
Ta.3163	AUX	Signaling
Ta.33432	AUX	Signaling
Ta.34590	AUX	Signaling
Ta.3464	AUX	Signaling
Ta.35013	AUX	Signaling
Ta.35036	AUX	Signaling
Ta.35207	AUX	Signaling
Ta.37259	AUX	Signaling
Ta.37801	AUX	Signaling
Ta.38601	AUX	Signaling
Ta.38988	AUX	Signaling
Ta.39952	AUX	Signaling
Ta.41228	AUX	Signaling
Ta.41789	AUX	Signaling
Ta.42313	AUX	Signaling
Ta.43521	AUX	Signaling
Ta.43696	AUX	Signaling
Ta.44165	AUX	Signaling
Ta.44707	AUX	Signaling
Ta.45150	AUX	Signaling
Ta.45619	AUX	Signaling
Ta.46721	AUX	Signaling
Ta.47884	AUX	Signaling
Ta.48689	AUX	Signaling
Ta.48940	AUX	Signaling
Ta.49676	AUX	Signaling
Ta.50416	AUX	Signaling
Ta.51254	AUX	Signaling
Ta.5171	AUX	Signaling
Ta.51874	AUX	Signaling
Ta.52282	AUX	Signaling
Ta.53120	AUX	Signaling
Ta.54660	AUX	Signaling
Ta.57114	AUX	Signaling
Ta.57922	AUX	Signaling
Ta.58127	AUX	Signaling
Ta.62115	AUX	Signaling
Ta.62428	AUX	Signaling
Ta.66623	AUX	Signaling
Ta.67099	AUX	Signaling
Ta.67372	AUX	Signaling
Ta.7384	AUX	Signaling
Ta.8595	AUX	Signaling
Ta.8605	AUX	Signaling
Ta.2251	BR	Biosynthesis	X
Ta.27146	BR	Biosynthesis	X
Ta.4986	BR	Biosynthesis	X
Ta.12457	BR	Biosynthesis
Ta.15598	BR	Biosynthesis
Ta.1728	BR	Biosynthesis
Ta.31122	BR	Biosynthesis
Ta.39456	BR	Biosynthesis
Ta.45210	BR	Biosynthesis
Ta.56870	BR	Biosynthesis
Ta.58876	BR	Biosynthesis
Ta.62043	BR	Biosynthesis
Ta.66348	BR	Biosynthesis
Ta.66642	BR	Biosynthesis
Ta.1101	BR	Signaling	X
Ta.20401	BR	Signaling	X
Ta.44509	BR	Signaling	X
Ta.4776	BR	Signaling	X
Ta.48419	BR	Signaling	X
Ta.49811	BR	Signaling	X
Ta.11868	BR	Signaling
Ta.13447	BR	Signaling
Ta.13703	BR	Signaling
Ta.20742	BR	Signaling
Ta.32109	BR	Signaling
Ta.33875	BR	Signaling
Ta.3930	BR	Signaling
Ta.57018	BR	Signaling
Ta.9206	BR	Signaling
Ta.10410	CK	Biosynthesis	X
Ta.24307	CK	Biosynthesis	X
Ta.42103	CK	Biosynthesis	X
Ta.50673	CK	Biosynthesis	X
Ta.66417	CK	Biosynthesis	X
Ta.1811	CK	Biosynthesis
Ta.22589	CK	Biosynthesis
Ta.27062	CK	Biosynthesis
Ta.29977	CK	Biosynthesis
Ta.39464	CK	Biosynthesis
Ta.45203	CK	Biosynthesis
Ta.46781	CK	Biosynthesis
Ta.47622	CK	Biosynthesis
Ta.4850	CK	Biosynthesis
Ta.49696	CK	Biosynthesis
Ta.66367	CK	Biosynthesis
Ta.66823	CK	Biosynthesis
Ta.7220	CK	Biosynthesis
Ta.8246	CK	Biosynthesis
Ta.8530	CK	Biosynthesis
Ta.10837	CK	Signaling	X
Ta.14705	CK	Signaling	X
Ta.33878	CK	Signaling	X
Ta.34120	CK	Signaling	X
Ta.34313	CK	Signaling	X
Ta.39642	CK	Signaling	X
Ta.40603	CK	Signaling	X
Ta.47812	CK	Signaling	X
Ta.54670	CK	Signaling	X
Ta.6529	CK	Signaling	X
Ta.8903	CK	Signaling	X
Ta.9852	CK	Signaling	X
Ta.11777	CK	Signaling
Ta.16431	CK	Signaling
Ta.18787	CK	Signaling
Ta.32701	CK	Signaling
Ta.34466	CK	Signaling
Ta.39178	CK	Signaling
Ta.49586	CK	Signaling
Ta.5023	CK	Signaling
Ta.51308	CK	Signaling
Ta.54348	CK	Signaling
Ta.55739	CK	Signaling
Ta.57550	CK	Signaling
Ta.61073	CK	Signaling
Ta.61240	CK	Signaling
Ta.62556	CK	Signaling
Ta.24341	ETH	Biosynthesis	X
Ta.16226	ETH	Biosynthesis
Ta.18698	ETH	Biosynthesis
Ta.37396	ETH	Biosynthesis
Ta.425	ETH	Biosynthesis
Ta.54970	ETH	Biosynthesis
Ta.57996	ETH	Biosynthesis
Ta.59834	ETH	Biosynthesis
Ta.9107	ETH	Biosynthesis
Ta.27567	ETH	Response gene	X
Ta.5304	ETH	Response gene	X
Ta.57800	ETH	Response gene	X
Ta.66034	ETH	Response gene	X
Ta.25232	ETH	Response gene
Ta.41283	ETH	Response gene
Ta.14074	ETH	Signaling	X
Ta.16264	ETH	Signaling	X
Ta.19784	ETH	Signaling	x
Ta.26098	ETH	Signaling	X
Ta.40810	ETH	Signaling	X
Ta.49832	ETH	Signaling	X
Ta.55870	ETH	Signaling	X
Ta.66272	ETH	Signaling	X
Ta.66358	ETH	Signaling	X
Ta.9677	ETH	Signaling	X
Ta.10139	ETH	Signaling
Ta.10852	ETH	Signaling
Ta.11040	ETH	Signaling
Ta.12951	ETH	Signaling
Ta.13471	ETH	Signaling
Ta.14000	ETH	Signaling
Ta.16395	ETH	Signaling
Ta.16814	ETH	Signaling
Ta.18870	ETH	Signaling
Ta.19688	ETH	Signaling
Ta.23388	ETH	Signaling
Ta.24059	ETH	Signaling
Ta.24445	ETH	Signaling
Ta.26980	ETH	Signaling
Ta.27144	ETH	Signaling
Ta.27490	ETH	Signaling
Ta.27555	ETH	Signaling
Ta.32376	ETH	Signaling
Ta.33090	ETH	Signaling
Ta.33971	ETH	Signaling
Ta.34399	ETH	Signaling
Ta.36814	ETH	Signaling
Ta.37738	ETH	Signaling
Ta.37899	ETH	Signaling
Ta.40953	ETH	Signaling
Ta.41709	ETH	Signaling
Ta.41713	ETH	Signaling
Ta.44587	ETH	Signaling
Ta.44640	ETH	Signaling
Ta.4470	ETH	Signaling
Ta.44806	ETH	Signaling
Ta.44955	ETH	Signaling
Ta.46733	ETH	Signaling
Ta.47044	ETH	Signaling
Ta.47045	ETH	Signaling
Ta.47055	ETH	Signaling
Ta.47061	ETH	Signaling
Ta.48248	ETH	Signaling
Ta.49833	ETH	Signaling
Ta.50441	ETH	Signaling
Ta.5255	ETH	Signaling
Ta.5478	ETH	Signaling
Ta.57237	ETH	Signaling
Ta.57703	ETH	Signaling
Ta.58074	ETH	Signaling
Ta.59239	ETH	Signaling
Ta.59428	ETH	Signaling
Ta.59500	ETH	Signaling
Ta.60109	ETH	Signaling
Ta.63011	ETH	Signaling
Ta.63109	ETH	Signaling
Ta.63134	ETH	Signaling
Ta.63160	ETH	Signaling
Ta.63621	ETH	Signaling
Ta.66390	ETH	Signaling
Ta.66948	ETH	Signaling
Ta.8281	ETH	Signaling
Ta.920	ETH	Signaling
Ta.32436	GA	Biosynthesis	X
Ta.38066	GA	Biosynthesis	X
Ta.38297	GA	Biosynthesis	X
Ta.40101	GA	Biosynthesis	X
Ta.42323	GA	Biosynthesis	X
Ta.47060	GA	Biosynthesis	X
Ta.5772	GA	Biosynthesis	X
Ta.60936	GA	Biosynthesis	X
Ta.11882	GA	Biosynthesis
Ta.141	GA	Biosynthesis
Ta.14904	GA	Biosynthesis
Ta.15452	GA	Biosynthesis
Ta.23667	GA	Biosynthesis
Ta.32212	GA	Biosynthesis
Ta.38731	GA	Biosynthesis
Ta.45854	GA	Biosynthesis
Ta.48728	GA	Biosynthesis
Ta.48793	GA	Biosynthesis
Ta.49365	GA	Biosynthesis
Ta.50902	GA	Biosynthesis
Ta.55513	GA	Biosynthesis
Ta.61454	GA	Biosynthesis
Ta.61641	GA	Biosynthesis
Ta.14477	GA	Response gene	X
Ta.2927	GA	Response gene	X
Ta.42710	GA	Response gene	X
Ta.4968	GA	Response gene	X
Ta.58747	GA	Response gene	X
Ta.66068	GA	Response gene	X
Ta.19037	GA	Response gene
Ta.23685	GA	Response gene
Ta.37278	GA	Response gene
Ta.43808	GA	Response gene
Ta.44696	GA	Response gene
Ta.53270	GA	Response gene
Ta.11129	GA	Signaling	X
Ta.24098	GA	Signaling	X
Ta.31919	GA	Signaling	X
Ta.5808	GA	Signaling	x
Ta.13154	GA	Signaling
Ta.13982	GA	Signaling
Ta.17787	GA	Signaling
Ta.23004	GA	Signaling
Ta.25052	GA	Signaling
Ta.30601	GA	Signaling
Ta.32551	GA	Signaling
Ta.33187	GA	Signaling
Ta.33518	GA	Signaling
Ta.35086	GA	Signaling
Ta.35982	GA	Signaling
Ta.37796	GA	Signaling
Ta.38057	GA	Signaling
Ta.38253	GA	Signaling
Ta.40116	GA	Signaling
Ta.42702	GA	Signaling
Ta.4400	GA	Signaling
Ta.48078	GA	Signaling
Ta.53946	GA	Signaling
Ta.54723	GA	Signaling
Ta.5616	GA	Signaling
Ta.5671	GA	Signaling
Ta.57697	GA	Signaling
Ta.66296	GA	Signaling
Ta.6780	GA	Signaling
Ta.7320	GA	Signaling
Ta.9345	GA	Signaling
Ta.9848	GA	Signaling
Ta.27217	JA	Biosynthesis	X
Ta.32738	JA	Biosynthesis	X
Ta.46334	JA	Biosynthesis	X
Ta.50353	JA	Biosynthesis	X
Ta.10654	JA	Biosynthesis
Ta.12757	JA	Biosynthesis
Ta.16968	JA	Biosynthesis
Ta.17210	JA	Biosynthesis
Ta.27205	JA	Biosynthesis
Ta.32668	JA	Biosynthesis
Ta.33034	JA	Biosynthesis
Ta.39604	JA	Biosynthesis
Ta.43037	JA	Biosynthesis
Ta.4457	JA	Biosynthesis
Ta.48187	JA	Biosynthesis
Ta.485	JA	Biosynthesis
Ta.54359	JA	Biosynthesis
Ta.54447	JA	Biosynthesis
Ta.56601	JA	Biosynthesis
Ta.7703	JA	Biosynthesis
Ta.8433	JA	Biosynthesis
Ta.13334	JA	Response gene	X
Ta.53024	JA	Response gene	X
Ta.1762	JA	Response gene
Ta.188	JA	Response gene
Ta.24160	JA	Response gene
Ta.31	JA	Response gene
Ta.33167	JA	Response gene
Ta.40166	JA	Response gene
Ta.43908	JA	Response gene
Ta.45128	JA	Response gene
Ta.50723	JA	Response gene
Ta.51313	JA	Response gene
Ta.52484	JA	Response gene
Ta.52861	JA	Response gene
Ta.5316	JA	Response gene
Ta.53956	JA	Response gene
Ta.55864	JA	Response gene
Ta.67064	JA	Response gene
Ta.67121	JA	Response gene
Ta.67465	JA	Response gene
Ta.8706	JA	Response gene
Ta.51520	JA	Signaling	X
Ta.8471	JA	Signaling	X
Ta.15563	JA	Signaling
Ta.20626	JA	Signaling
Ta.26194	JA	Signaling
Ta.29061	JA	Signaling
Ta.30507	JA	Signaling
Ta.32361	JA	Signaling
Ta.32656	JA	Signaling
Ta.37386	JA	Signaling
Ta.41735	JA	Signaling
Ta.54088	JA	Signaling
Ta.55567	JA	Signaling

## Sheet: Blast Hormone-related DEGs
Details of wheat hormone-related DEGs.
ID	Hormone family	Confirmed by qRT-PCR	Blast hit	E-value	Specie
Ta.10054	ABA	x	TaABI5 (ABA INSENSITIVE 5)	4e-178	Triticum aestivum
Ta.10723	ABA		ABI5 ABA insensitive putative bZIP transcription factor	1e-32	Oryza sativa
Ta.10834	ABA		ABI5	7e-65	Triticum aestivum
Ta.11266	ABA		ABA-responsive HVA22 family protein	1e-20	Arabidopsis thaliana
Ta.22981	ABA		abscisic acid 8'-hydroxylase 1	2e-11	Triticum aestivum
Ta.35098	ABA		9-cis-epoxycarotenoid dioxygenase 2	1e-13	Hordeum vulgare
Ta.42	ABA		VP-1 homologue	0	Triticum aestivum
Ta.45676	ABA		ABA2	8e-37	Arabidopsis thaliana
Ta.54767	ABA		phospholipase D	8e-90	Oryza sativa
Ta.58293	ABA		ABA response element binding factor	3e-165	Triticum aestivum
Ta.6040	ABA		SAPK10	3e-84	Zea maize
Ta.60923	ABA		protein phosphatase 2C	3e-23	Zea maize
Ta.62515	ABA		protein phosphatase 2C ABI1	5e-54	Zea maize
Ta.6812	ABA		bZIP protein	3e-158	Triticum aestivum
Ta.6988	ABA		phospholipase D alpha 1	0	Zea maize
Ta.7483	ABA		bZIP protein DPBF3	3e-33	Oryza sativa
Ta.8043	ABA		ABI5 ABA insisensitive bZIP transcription factor ABI5 [Hordeum vulgare subsp. vulgare]	2e-135	Hordeum vulgare
Ta.991	ABA		SAPK8	5e-139	Zea maize
Ta.1261	AUX		tryptophan aminotransferase	1e-37	Zea maize
Ta.13246	AUX		Auxin response factor 16, putative, expressed	6e-86	Oryza sativa
Ta.18544	AUX		IAA30 - auxin-responsive Aux/IAA family member	9e-40	Zea maize
Ta.21131	AUX	x	TIR1	1e-94	Oryza sativa
Ta.22280	AUX		Auxin-induced protein 5NG4, putative [Ricinus communis]	2e-67	Ricinus communis
Ta.23215	AUX	x	TIR1	2e-113	Oryza sativa
Ta.26760	AUX		Auxin-responsive protein IAA1	2e-64	Oryza sativa
Ta.27508	AUX		auxin transport protein REH1	1e-114	Oryza sativa
Ta.28513	AUX		putative auxin response factor 7a	3e-22	Oryza sativa
Ta.28852	AUX		auxin response factor ETTIN-like	0	Triticum aestivum
Ta.29897	AUX		GH3	2e-26	Zea maize
Ta.33708	AUX		Auxin-induced protein	1e-30	Ricinus communis
Ta.35774	AUX		putative auxin response factor 10	3e-56	Oryza sativa
Ta.36674	AUX		IAA	1e-73	Oryza sativa
Ta.38744	AUX		Auxin-responsive GH3-like protein 5	2e-150	Oryza sativa
Ta.3922	AUX		nitrilase 2	0	Zea maize
Ta.40124	AUX		Auxin-induced protein 5NG4, putative [Ricinus communis]	8e-37	Ricinus communis
Ta.40477	AUX		auxin response factor 8	8e-41	Zea maize
Ta.41052	AUX		AUX/IAA family protein, expressed	1e-55	Oryza sativa
Ta.4110	AUX		Auxin-responsive GH3-like protein 2	2e-48	Oryza sativa
Ta.41130	AUX		auxin response factor 8	1e-147	Oryza sativa
Ta.4287	AUX		anthranilate synthase alpha 1 subunit	9e-173	Oryza sativa
Ta.46749	AUX		auxin response factor ETTIN-like	0	Triticum aestivum
Ta.49688	AUX	x	auxin transporter PIN1	4e-46	Triticum aestivum
Ta.53609	AUX		IAA16 - auxin-responsive Aux/IAA family member	2e-11	Zea maize
Ta.53978	AUX		auxin-repressed protein-like protein ARP1	4e-33	Oryza sativa
Ta.54119	AUX	x	putative aux/IAA protein	2e-53	Oryza sativa
Ta.54301	AUX		auxin-repressed protein	2e-15	Zea maize
Ta.54588	AUX		Auxin-responsive protein IAA30	3e-54	Oryza sativa
Ta.55863	AUX		aldehyde oxidase 1	1e-43	Oryza sativa
Ta.58098	AUX		auxin response factor ETTIN-like	2e-77	Triticum aestivum
Ta.59396	AUX		Aux responsive protein	5e-17	Zea maize
Ta.60714	AUX		putative auxin efflux carrier	2e-124	Zea maize
Ta.61283	AUX		putative auxin-regulated protein GH3	3e-61	Oryza sativa
Ta.63661	AUX		putative aux/IAA protein	1e-64	Oryza sativa
Ta.6394	AUX		auxin response factor 9	1e-57	Zea maize
Ta.65916	AUX		auxin efflux carrier	3e-94	Zea maize
Ta.66082	AUX		Auxin response factor 16	7e-113	Oryza sativa
Ta.674	AUX		Auxin-responsive protein IAA19	3e-56	Oryza sativa
Ta.9550	AUX		auxin response factor 8	6e-86	Oryza sativa
Ta.9819	AUX		Auxin-induced protein 5NG4, putative [Ricinus communis]	4e-27	Ricinus communis
Ta.1101	BR		BES1/BZR1 protein	5e-07	Zea maize
Ta.20401	BR		GSK-like kinase 1D	0	Triticum aestivum
Ta.2251	BR		delta-24-sterol methyltransferase	0	Triticum aestivum
Ta.27146	BR		sterol C-14 reductase	0	Triticum aestivum
Ta.44509	BR		BES transcription factor	8e-23	Zea maize
Ta.4776	BR		BRI1-associated receptor kinase 1	1e-139	Hordeum vulgare
Ta.48419	BR		shaggy-related protein kinase eta	0	Zea maize
Ta.49811	BR		BAK1	0	Triticum aestivum
Ta.4986	BR		CPD brassinosteroid C-23 hydroxylase	3e-96	Hordeum vulgare
Ta.10410	CK	x	cytokinin riboside 5'-monophosphate phosphoribohydrolase LOG4	8e-88	Arabidopsis thaliana
Ta.10837	CK		CK response rehulator ARR24 (Arabidopsis response regulator 24)	1e-11	Arabidopsis thaliana
Ta.14705	CK		Response Regulatir	2e-65	Zea maize
Ta.24307	CK		cytokinin oxidase/dehydrogenase 1	1e-90	Triticum aestivum
Ta.33878	CK		AHP CK response pathwayhis-containing phosphotransfer protein	8e-24	Triticum aestivum
Ta.34120	CK	x	CK response rehulator ARR24 (Arabidopsis response regulator 24);	2e-07	Arabidopsis thaliana
Ta.34313	CK		type-b response regulator [Populus trichocarpa] Type-B cytokinin response regulator	4e-15	Populus trichocarpa
Ta.39642	CK		cytokinin receptor CRE1b, putative, expressed	4e-88	Oryza sativa
Ta.40603	CK		AHP CK response pathwayhis-containing phosphotransfer protein	6e-31	Triticum aestivum
Ta.42103	CK		cytokinin-O-glucosyltransferase 2	9e-79	Zea maize
Ta.47812	CK		AHP CK response pathwayhis-containing phosphotransfer protein	8e-46	Triticum aestivum
Ta.50673	CK		cytokinin-O-glucosyltransferase 2	1e-69	Zea maize
Ta.54670	CK		cytokinin histidine phosphotransfer protein 3 [Vitis vinifera]	2e-12	Vitis vinifera
Ta.6529	CK		CK responsive protein	5e-53	Zea maize
Ta.66417	CK		cytokinin oxidase/dehydrogenase	2e-60	Oryza sativa
Ta.8903	CK		CK receptor AHK3 (ARABIDOPSIS HISTIDINE KINASE 3)	1e-53	Arabidopsis thaliana
Ta.9852	CK	x	AHP CK response pathwayhis-containing phosphotransfer protein	7e-42	Zea maize
Ta.14074	ETH		ethylene-responsive element binding protein 1	8e-79	Triticum aestivum
Ta.16264	ETH		EIN3-binding F box	2e-15	Oryza sativa
Ta.19784	ETH	x	EIN3-binding F box	4e-10	Arabidopsis lyrata
Ta.24341	ETH		ACC synthase	7e-111	Triticum aestivum
Ta.26098	ETH		EDR1	0	Triticum aestivum
Ta.27567	ETH		ethylene respensive protein	2e-17	Zea maize
Ta.40810	ETH		Ethylene responsive transcription factor AP2D9	2e-82	Oryza sativa
Ta.49832	ETH	x	ethylene responsive factor	1e-144	Triticum aestivum
Ta.5304	ETH		Ethylene inducible dehydration responsive element binding protein	9e-25	Zea maize
Ta.55870	ETH		APETALA2/ETHYLENE RESPONSE FACTOR protein	3e-55	Triticum aestivum
Ta.57800	ETH		Ethylene inducible dehydration responsive element binding protein	1e-57	Triticum aestivum
Ta.66034	ETH	x	EIN2 (ethylene insensitive)	2e-46	Oryza sativa
Ta.66272	ETH		Ethylene responsive transcription factor AP2D8	5e-135	Oryza sativa
Ta.66358	ETH		putative ethylene receptor	2e-29	Oryza sativa
Ta.9677	ETH		ETHYLENE-INSENSITIVE3-like 1 protein, putative, expressed	2e-122	Oryza sativa
Ta.11129	GA		Spy protein	5e-40	Oryza sativa
Ta.14477	GA		gibberellin-regulated protein 2	6e-32	Zea maize
Ta.24098	GA		GAMYB	0	Triticum aestivum
Ta.2927	GA	x	GA-induced protein	5e-39	Triticum aestivum
Ta.31919	GA		gibberellin receptor GID1L2	1e-81	Zea maize
Ta.32436	GA		gibberellin 3-oxidase 2-2	5e-74	Triticum aestivum
Ta.38066	GA		KAO1	1e-39	Hordeum vulgare
Ta.38297	GA		gibberellin 20-oxidase	3e-46	Triticum aestivum
Ta.40101	GA		gibberellin 3-oxidase 2-2	3e-48	Triticum aestivum
Ta.42323	GA		KAO1	3e-16	Hordeum vulgare
Ta.42710	GA	x	GAST1 protein precursor, putative	3e-33	Oryza sativa
Ta.47060	GA		gibberellin 3-oxidase 2-2	0	Triticum aestivum
Ta.4968	GA		putative chitin-inducible gibberellin-responsive protein	5e-122	Oryza sativa
Ta.5772	GA		ent-kaurene oxidase 1	2e-117	Hordeum vulgare
Ta.5808	GA		GID2	1e-107	Hordeum vulgare
Ta.58747	GA		GA-induced protein	2e-35	Triticum aestivum
Ta.60936	GA		EUI	2e-33	Oryza sativa
Ta.66068	GA		GA-induced protein	2e-43	Triticum aestivum
Ta.13334	JA	x	jasmonate-induced protein, putative, expressed	9e-60	Oryza sativa
Ta.27217	JA		allene oxide synthase	2e-37	Zea maize
Ta.32738	JA		patatin family protein	3e-99	Arabidopsis lyrata
Ta.46334	JA		lipoxygenase-2	3e-22	Oryza sativa
Ta.50353	JA		JMT	7e-108	Oryza sativa
Ta.51520	JA		MYC	3e-15	Oryza sativa
Ta.53024	JA		jasmonate-induced protein	3e-35	Oryza sativa
Ta.8471	JA	x	COI1	2e-139	Oryza sativa

## Sheet: Putative tissue locations
Putative tissue locations of hormone-related genes DEGs.
This study		Wan et al. 2008
ID DEG hormones	Hormone family	Affymetrix Probe	putative tissue locations
Ta.10054	ABA
Ta.10723	ABA	Ta.10723.1.A1_at
Ta.10834	ABA	Ta.10834.1.A1_at
Ta.11266	ABA	Ta.11266.1.S1_at
Ta.22981	ABA
Ta.35098	ABA	TaAffx.76007.1.S1_at
Ta.42	ABA
Ta.45676	ABA	TaAffx.29044.1.S1_at
Ta.54767	ABA	Ta.7929.1.S1_at
Ta.58293	ABA	Ta.10054.1.S1_at	endosperm
Ta.6040	ABA
Ta.60923	ABA
Ta.62515	ABA
Ta.6812	ABA
Ta.6988	ABA	Ta.6988.1.S1_at
Ta.7483	ABA	Ta.7483.1.A1_at
Ta.8043	ABA	Ta.19597.1.S1_at
Ta.991	ABA	Ta.991.1.S1_at	endosperm
Ta.1261	AUX
Ta.13246	AUX	Ta.13246.1.S1_at	endosperm
Ta.18544	AUX
Ta.21131	AUX
Ta.22280	AUX
Ta.23215	AUX
Ta.26760	AUX
Ta.27508	AUX
Ta.28513	AUX	Ta.6746.1.S1_at
Ta.28852	AUX	Ta.28852.1.S1_at
Ta.29897	AUX
Ta.33708	AUX
Ta.35774	AUX
Ta.36674	AUX	Ta.3164.1.S1_at
Ta.38744	AUX	TaAffx.28494.2.S1_at
Ta.3922	AUX	Ta.3922.1.S1_at
Ta.40124	AUX
Ta.40477	AUX	TaAffx.112912.1.S1_at
Ta.41052	AUX	TaAffx.128812.1.S1_at
Ta.4110	AUX
Ta.41130	AUX
Ta.4287	AUX	Ta.4287.1.S1_at
Ta.46749	AUX
Ta.49688	AUX
Ta.53609	AUX
Ta.53978	AUX	TaAffx.4545.1.S1_at
Ta.54119	AUX	TaAffx.15276.1.S1_at
Ta.54301	AUX
Ta.54588	AUX
Ta.55863	AUX	Ta.21109.1.A1_at
Ta.58098	AUX
Ta.59396	AUX
Ta.60714	AUX
Ta.61283	AUX
Ta.63661	AUX
Ta.6394	AUX	Ta.6394.1.A1_at
Ta.65916	AUX
Ta.66082	AUX
Ta.674	AUX	Ta.674.1.S1_at
Ta.9550	AUX	Ta.9550.1.A1_at
Ta.9819	AUX	Ta.9819.1.S1_at
Ta.1101	BR
Ta.20401	BR
Ta.2251	BR	Ta.2251.1.S1_at
Ta.27146	BR	Ta.27146.1.S1_at
Ta.44509	BR
Ta.4776	BR
Ta.48419	BR
Ta.49811	BR	Ta.6832.1.S1_at	endosperm
Ta.4986	BR	Ta.4986.1.S1_at
Ta.10410	CK	Ta.10410.1.S1_at
Ta.10837	CK	Ta.10837.1.A1_at
Ta.14705	CK
Ta.24307	CK	Ta.24307.1.S1_at
Ta.33878	CK
Ta.34120	CK
Ta.34313	CK	TaAffx.12742.1.S1_at
Ta.39642	CK	Ta.963.1.A1_at
Ta.40603	CK
Ta.42103	CK
Ta.47812	CK
Ta.50673	CK
Ta.54670	CK	TaAffx.53485.1.S1_at
Ta.6529	CK	Ta.6529.1.S1_at
Ta.66417	CK
Ta.8903	CK	Ta.8903.1.A1_at
Ta.9852	CK	Ta.9852.1.S1_at
Ta.14074	ETH
Ta.16264	ETH	Ta.24985.1.S1_at
Ta.19784	ETH	Ta.19784.1.A1_at
Ta.24341	ETH	TaAffx.70620.1.S1_at
Ta.26098	ETH
Ta.27567	ETH	Ta.27567.1.S1_at
Ta.40810	ETH
Ta.49832	ETH	Ta.27490.1.S1_at	endosperm
Ta.5304	ETH	Ta.5304.1.S1_at
Ta.55870	ETH
Ta.57800	ETH
Ta.66034	ETH
Ta.66272	ETH
Ta.66358	ETH
Ta.9677	ETH
Ta.11129	GA	Ta.11129.1.S1_at
Ta.14477	GA	Ta.14477.1.S1_at
Ta.24098	GA
Ta.2927	GA	Ta.338.1.S1_at
Ta.31919	GA
Ta.32436	GA
Ta.38066	GA
Ta.38297	GA
Ta.40101	GA
Ta.42323	GA
Ta.42710	GA
Ta.47060	GA
Ta.4968	GA
Ta.5772	GA	Ta.5772.1.A1_at
Ta.5808	GA
Ta.58747	GA	Ta.14043.1.S1_at
Ta.60936	GA
Ta.66068	GA
Ta.13334	JA	Ta.13334.1.A1_at
Ta.27217	JA	Ta.13362.1.S1_at	pericarp
Ta.32738	JA
Ta.46334	JA
Ta.50353	JA
Ta.51520	JA	TaAffx.108746.1.S1_at
Ta.53024	JA
Ta.8471	JA	Ta.2138.2.S1_at
