# Supplementary material for: Transcriptional profile analysis of E3 ligase and hormone-related genes expressed during wheat grain development
Source: BMC Plant Biol. 2012 Mar 14;12:35. doi: 10.1186/1471-2229-12-35 (PMC3405487; doi:10.1186/1471-2229-12-35)
Supplement: Additional file 10 — Primer sequences used for qRT-PCR analysis. [file 1471-2229-12-35-S10.XLS]

## Sheet: List of primer used 
Primer sequences used for qRT-PCR analysis.
ID	Pathways	Family	Forward Primer	Reverse Primer	Tm (°C)	Amplicon (bp)
Ta.56955	E3 ligase	APC/C	AGCTACAGGGTTAGATGGCACATTC	TGCATCCGCACGTATTGC	61	171
Ta.6830	E3 ligase	Cul3-BTB	AAGCCCTAAGATTGGCCGGG	GCAAGTTCGTCAACGCAGCC	66	120
Ta.51320	E3 ligase	Cul3-BTB	CACGGAACACGAGGCAATCG	TCATCGGCGACAGGCCAG	60	156
Ta.25204	E3 ligase	HECT	CCAGAGAGCCAGATATGAGAA	ACTATCAGATCCGTGGACAAG	62	120
Ta.7875	E3 ligase	RING	ATCTTGGGGCACGCGGG	CCACTTCAACGTCCCGGGG	67	250
Ta.1796	E3 ligase	RING	GGCACTCAGTAGTATTAGGCTTGATGG	GCTTACAGCTGGAGCAAATTGTGT	64	191
Ta.13634	E3 ligase	RING	GACAGAGTCGCTGTTTGGGAACT	AGTAGTCCTGCCCTCATTTGGTCT	66	195
Ta.8703	E3 ligase	SCF, F-box subunit	CGCTCCGCTCGGTTAATCCAAAG	GAGATGTTGCCGAACTCGTCCTTCA	65	179
Ta.39777	E3 ligase	SCF, F-box subunit	CACCACCACCCTTCTCAACT	CATGCCTCTCTCAGGACACA	65	346
Ta.8471	E3 ligase	SCF, F-box subunit	GAGGTTCGCTCTGTACCTGAGA	TCAGTCCACCATCCGTCTG	62	125
Ta.18914	E3 ligase	SCF, F-box subunit	TGTGAGATCAACATGGATTA	ACATACAGAGTTTACAGATGCTATAT	59	172
Ta.5808	E3 ligase	SCF, F-box subunit	CTTATGATGGACAGAGGTGAT	TGCCACAAGTATTCTCCTC	60	152
Ta.4304	E3 ligase	SCF, F-box subunit	CTCTGGTGAGATTGCCATTGT	TCACTATGTTCCATGTGTTGCTT	62	389
Ta.47216	E3 ligase	SCF, F-box subunit	GTATTCGATTGGTTCAGTAGACCAGC	GGAGTTGCGGTCATTGCA	62	253
Ta.23215	E3 ligase	SCF, F-box subunit	CCTCACATCACTCAATCTGAGTTATGC	GCAAGAGCCTGCCACGAC	65	142
Ta.3363	E3 ligase	U-box	GGACTATCTGTCTCAGAATCGAACAGC	CCCTGCAGCTGTCTCATGAACAT	66	114
Ta.49832	Hormone-related gene	ETH	GCGAGCACGTGATCTACTGACGG	CCTATAGGGTGCAAGCAAAGG	65	304
Ta.66034	Hormone-related gene	ETH	AGCCTGCCACCATTCATGGT	CCTACCATCATTGTACTTAAGCCGCTC	65	241
Ta.2927	Hormone-related gene	GA	GGCCACTTGTTAAATGCCC	CCTGTTACAACAACTGGAAGACC	61	173
Ta.42710	Hormone-related gene	GA	GCCCAGCGAAATGCAAGATCC	GGCCACACACGACTTGCAGG	68	203
Ta.13334	Hormone-related gene	JA	GTGGAGAGTTACTCGACATCCCC	GATACCAACTGTCCCAGAGACTTCCG	68	218
Ta.10054	Hormone-related gene	ABA	CCAGGTGCATGCTCAGCC	GCTGCACGGGGTTCATCTG	65	209
Ta.54119	Hormone-related gene	AUX	CTCAGATGCACCATCCTTCCC	GCAGCAAGGAGGATTCTGACAC	66	182
Ta.49688	Hormone-related gene	AUX	TCATGTGTCACTCACTGGACGAATC	GATCAATGAACATGTGGGCTGTC	65	264
Ta.9852	Hormone-related gene	CK	CTTGCCACTAGGCAGCTACAGA	GTAGACTTGAGCGATAAAGCTGGAG	65	135
Ta.34120	Hormone-related gene	CK	CCATCCTTATGGGTTTGGGC	CCCTGTGAGGTTACTCTAGCCTTG	62	247
